# Supplementary material for: A long-run convergence analysis of aerosol precursors, reactive gases, and aerosols in the BRICS and Indonesia: is a global emissions abatement agenda supported?
Source: Environ Sci Pollut Res Int. 2022 Sep 29;30(6):15722–39. doi: 10.1007/s11356-022-22988-9 (PMC9908704; doi:10.1007/s11356-022-22988-9)
Supplement: Supplementary file 2 — (ZIP 232 kb) [file 11356_2022_22988_MOESM2_ESM.zip]

Archive with 10 entries (10 files):
- BC_sweden.xlsx
- CH4_sweden.xlsx
- CO_sweden.xlsx
- CO2_sweden.xlsx
- N2O_sweden.xlsx
- NH3_sweden.xlsx
- NMVOC_sweden.xlsx
- NOx_sweden.xlsx
- OC_sweden.xlsx
- SO2_sweden.xlsx
