# Supplementary material for: A long-run convergence analysis of aerosol precursors, reactive gases, and aerosols in the BRICS and Indonesia: is a global emissions abatement agenda supported?
Source: Environ Sci Pollut Res Int. 2022 Sep 29;30(6):15722–39. doi: 10.1007/s11356-022-22988-9 (PMC9908704; doi:10.1007/s11356-022-22988-9)
Supplement: Supplementary file 2 — (ZIP 232 kb) [file 11356_2022_22988_MOESM2_ESM.zip › BC_sweden.xlsx]

## Sheet: Hoja1
	Brazil	China	Indonesia	India	Russian Federation	South Africa
year	BRA	CHN	IDN	IND	RUS	ZAF
1820	1.01145	0.452846	0.72128	0.558308	0.790179	1.46083
1821	1.023	0.454479	0.723767	0.558356	0.788879	1.46155
1822	1.03618	0.45839	0.728507	0.560721	0.789128	1.46448
1823	1.0517	0.465242	0.736174	0.566077	0.792378	1.47031
1824	1.06689	0.472332	0.744002	0.571713	0.79575	1.47632
1825	1.08175	0.479641	0.752037	0.577613	0.799993	1.4825
1826	1.09523	0.486089	0.759193	0.582688	0.802924	1.48777
1827	1.1042	0.488513	0.76226	0.583792	0.802495	1.48897
1828	1.11021	0.488449	0.762825	0.582438	0.798806	1.48763
1829	1.11474	0.487349	0.762343	0.580098	0.794458	1.48522
1830	1.11992	0.487324	0.762923	0.578864	0.790977	1.48383
1831	1.12558	0.488025	0.764262	0.580514	0.800137	1.48463
1832	1.13015	0.488081	0.764901	0.581489	0.807691	1.48467
1833	1.13844	0.492274	0.769625	0.586583	0.819216	1.48873
1834	1.14664	0.49679	0.774569	0.591978	0.831215	1.49299
1835	1.15544	0.502284	0.780391	0.598328	0.843936	1.49812
1836	0.95107	0.294993	0.573431	0.391871	0.643542	1.29036
1837	0.954053	0.29541	0.574083	0.393103	0.650662	1.2902
1838	0.954933	0.294075	0.572887	0.392558	0.655343	1.28818
1839	0.946712	0.283972	0.562928	0.383228	0.65123	1.27729
1840	0.936414	0.272115	0.551078	0.372123	0.645233	1.26455
1841	0.948598	0.283728	0.561974	0.383935	0.654164	1.27597
1842	0.952146	0.287011	0.564408	0.387398	0.655075	1.27892
1843	0.937617	0.272513	0.549067	0.373056	0.637996	1.26397
1844	0.969634	0.304846	0.580475	0.405522	0.667543	1.29572
1845	1.00857	0.344372	0.618994	0.445159	0.704355	1.33454
1846	0.96302	0.299686	0.573266	0.400564	0.657389	1.28903
1847	0.945246	0.283031	0.555491	0.383978	0.637463	1.27143
1848	0.939102	0.278258	0.549565	0.379251	0.629799	1.26559
1849	0.983054	0.323823	0.593903	0.424841	0.672202	1.30999
1850	0.997131	0.338996	0.608334	0.440006	0.683348	1.32689
1851	0.975647	0.316765	0.585722	0.41994	0.664041	1.31374
1852	0.954912	0.295275	0.563848	0.400614	0.64571	1.30133
1853	0.933506	0.273102	0.541295	0.380607	0.626678	1.28822
1854	0.912156	0.250979	0.518792	0.360642	0.607672	1.27516
1855	0.895283	0.233441	0.50084	0.345268	0.594005	1.26669
1856	0.823152	0.162331	0.429363	0.276317	0.525548	1.20469
1857	0.757047	0.0973679	0.364003	0.213512	0.463986	1.14885
1858	0.693609	0.0350866	0.301331	0.15467	0.406145	1.09568
1859	0.63884	-0.0183958	0.247428	0.104119	0.356064	1.0513
1860	0.589559	-0.0664794	0.198935	0.0581995	0.311686	1.01233
1861	0.561934	-0.0944299	0.170641	0.0319636	0.286841	0.993562
1862	0.534436	-0.122229	0.142475	0.00651575	0.261391	0.974948
1863	0.507086	-0.14975	0.114602	-0.0186406	0.236325	0.956607
1864	0.482175	-0.174915	0.0890662	-0.041727	0.213575	0.940623
1865	0.457677	-0.199641	0.0639851	-0.0643078	0.190782	0.925073
1866	0.439242	-0.218305	0.0449038	-0.08055	0.184171	0.915628
1867	0.419908	-0.235955	0.0268217	-0.0979818	0.175098	0.907195
1868	0.390533	-0.263624	-0.00125646	-0.12345	0.153826	0.888741
1869	0.369952	-0.282471	-0.0205273	-0.140098	0.143893	0.879105
1870	0.344267	-0.306393	-0.167872	-0.115963	0.127275	0.863162
1871	0.268993	-0.380382	-0.233788	-0.189832	0.0543079	0.78854
1872	0.20234	-0.445715	-0.289582	-0.255046	-0.0125024	0.722563
1873	0.142628	-0.504801	-0.34289	-0.314014	-0.0739004	0.662822
1874	0.0872441	-0.559491	-0.39492	-0.368586	-0.128349	0.607468
1875	0.0352436	-0.610735	-0.449203	-0.419712	-0.179688	0.555551
1876	0.0342999	-0.611128	-0.453482	-0.419954	-0.179553	0.554594
1877	0.0342001	-0.610612	-0.452271	-0.419286	-0.181472	0.554534
1878	0.0356342	-0.608492	-0.451196	-0.411978	-0.177407	0.556066
1879	0.034981	-0.608394	-0.453404	-0.41204	-0.179822	0.555566
1880	0.0268336	-0.61581	-0.453323	-0.418693	-0.186809	0.547618
1881	0.0139881	-0.628208	-0.46528	-0.430903	-0.198551	0.534887
1882	0.000214826	-0.641467	-0.491041	-0.442981	-0.212304	0.52128
1883	-0.0101214	-0.651219	-0.498322	-0.451674	-0.219793	0.511168
1884	-0.0191355	-0.659598	-0.506658	-0.459119	-0.227331	0.502735
1885	-0.0259122	-0.666084	-0.505225	-0.465958	-0.231181	0.496066
1886	-0.00863848	-0.648739	-0.481299	-0.447496	-0.210901	0.513301
1887	0.00643754	-0.633544	-0.461907	-0.431065	-0.189387	0.528215
1888	0.0169958	-0.622822	-0.449754	-0.419096	-0.173891	0.539041
1889	0.0247604	-0.614862	-0.444036	-0.409291	-0.16164	0.547261
1890	0.0404029	-0.598988	-0.414327	-0.391931	-0.136837	0.56455
1891	0.0477035	-0.591167	-0.410804	-0.382835	-0.120293	0.572427
1892	0.0584899	-0.579821	-0.393686	-0.369917	-0.105507	0.58571
1893	0.068295	-0.56941	-0.39308	-0.35859	-0.0830971	0.60948
1894	0.077294	-0.559764	-0.379506	-0.347948	-0.075994	0.625078
1895	0.0919491	-0.544433	-0.354202	-0.328661	-0.0443657	0.648677
1896	0.0956542	-0.537865	-0.345728	-0.319965	-0.0310713	0.663231
1897	0.0931324	-0.537586	-0.336872	-0.31763	-0.011422	0.667454
1898	0.0948003	-0.533178	-0.32499	-0.310217	0.0173975	0.68223
1899	0.0815941	-0.54353	-0.331138	-0.317786	0.0335158	0.665982
1900	0.0831945	-0.538406	-0.319244	-0.307048	0.066271	0.642801
1901	0.128308	-0.503443	-0.275062	-0.268757	0.0949108	0.695835
1902	0.153415	-0.480205	-0.256414	-0.241783	0.0977576	0.743782
1903	0.169323	-0.460668	-0.227111	-0.224794	0.0944084	0.788476
1904	0.192077	-0.438572	-0.201001	-0.198425	0.114745	0.829935
1905	0.222771	-0.408306	-0.163566	-0.167202	0.10522	0.884066
1906	0.232002	-0.374555	-0.152993	-0.153825	0.117755	0.900241
1907	0.235955	-0.372561	-0.14336	-0.145637	0.124376	0.907248
1908	0.24379	-0.35537	-0.13443	-0.13133	0.121182	0.908481
1909	0.280295	-0.322565	-0.0940489	-0.0977874	0.155094	0.954762
1910	0.300971	-0.308015	-0.074657	-0.0802535	0.160973	0.981141
1911	0.314312	-0.282968	-0.0580299	-0.0671288	0.163808	0.979172
1912	0.313292	-0.319605	-0.06914	-0.0648599	0.164425	0.974383
1913	0.299619	-0.335138	-0.0843251	-0.0752347	0.148514	0.955842
1914	0.320872	-0.302473	-0.0555611	-0.0484	0.15228	0.976036
1915	0.32716	-0.254749	-0.0463055	-0.0308515	0.142281	0.975668
1916	0.367069	-0.225936	-0.00976078	-0.000105121	0.163356	1.01981
1917	0.606559	0.00489259	0.221806	0.235218	0.359064	1.25105
1918	0.653296	0.0420381	0.264898	0.283915	0.268322	1.27065
1919	0.728531	0.102197	0.329588	0.350727	0.297496	1.30663
1920	0.734741	0.0927061	0.32542	0.32314	0.255396	1.30158
1921	0.90823	0.273289	0.511369	0.511761	0.446444	1.47383
1922	0.833776	0.192333	0.42538	0.427356	0.376033	1.36003
1923	0.814052	0.174159	0.407512	0.403201	0.365197	1.35662
1924	0.789688	0.151855	0.388023	0.381576	0.349104	1.33154
1925	0.867353	0.221344	0.462065	0.452057	0.411659	1.40296
1926	0.896167	0.244889	0.488886	0.476307	0.468686	1.43839
1927	0.789716	0.140371	0.387833	0.365819	0.378425	1.32151
1928	0.833402	0.186626	0.440613	0.404211	0.429096	1.36503
1929	0.778664	0.131933	0.398452	0.346044	0.379509	1.31076
1930	0.786867	0.149072	0.403769	0.357616	0.457485	1.31092
1931	0.783447	0.159652	0.392557	0.35153	0.511537	1.28558
1932	0.792229	0.16801	0.392134	0.349747	0.548305	1.26934
1933	0.784878	0.163731	0.38077	0.332298	0.571201	1.25759
1934	0.747648	0.138536	0.344663	0.297283	0.599029	1.22881
1935	0.727366	0.125019	0.315913	0.268711	0.615985	1.20802
1936	0.658535	0.0687209	0.250594	0.19538	0.592742	1.14395
1937	0.55604	-0.0475045	0.147411	0.0854583	0.473954	1.0268
1938	0.585765	-0.0254663	0.170198	0.115964	0.503812	1.04916
1939	0.500352	-0.0982701	0.0846372	0.0222435	0.400666	0.955186
1940	0.882491	0.300258	0.449122	0.398232	0.838791	1.32469
1941	1.01871	0.442776	0.573667	0.524173	0.926131	1.45391
1942	1.10226	0.517742	0.565273	0.599648	0.868331	1.53643
1943	0.973352	0.352317	0.472791	0.44795	0.819378	1.38566
1944	1.13852	0.505703	0.588949	0.608877	0.98254	1.55679
1945	1.73681	1.03193	1.15109	1.20116	1.5546	2.13527
1946	0.796404	0.064707	0.197379	0.249335	0.67685	1.17098
1947	0.505273	-0.232805	-0.0862136	-0.0387299	0.46385	0.854395
1948	0.360214	-0.383379	-0.170984	-0.186026	0.347174	0.704856
1949	0.476855	-0.227447	-0.0227135	-0.0706876	0.519346	0.819916
1950	0.473434	-0.236417	-0.10395	-0.100627	0.538766	0.932464
1951	0.312095	-0.368128	-0.271074	-0.267052	0.41572	0.768472
1952	0.334957	-0.318239	-0.241254	-0.250039	0.462994	0.796039
1953	0.450966	-0.186137	-0.122005	-0.134177	0.60455	0.90777
1954	0.46205	-0.154618	-0.113308	-0.131305	0.64993	0.914773
1955	0.418343	-0.177963	-0.146284	-0.179516	0.669875	0.88317
1956	0.371115	-0.0996607	-0.193431	-0.230525	0.668849	0.833395
1957	0.480273	0.129311	-0.0777657	-0.108811	0.829014	0.933252
1958	0.462968	0.305836	-0.100537	-0.130627	0.83464	0.918248
1959	0.473502	0.455267	-0.0817082	-0.114942	0.869882	0.905551
1960	0.413991	0.455257	-0.16187	-0.18295	0.810497	0.824576
1961	0.435764	0.355233	-0.122748	-0.157046	0.837941	0.851356
1962	0.457957	0.268575	-0.110882	-0.130846	0.876055	0.870365
1963	0.371146	0.106379	-0.196178	-0.213128	0.826041	0.784876
1964	0.341001	-0.00227918	-0.220204	-0.248021	0.824035	0.791019
1965	0.294673	-0.118737	-0.247658	-0.280839	0.814321	0.765596
1966	0.241044	-0.155972	-0.300473	-0.335581	0.790034	0.710088
1967	0.271136	-0.163296	-0.251991	-0.300515	0.854363	0.760819
1968	0.247259	-0.168025	-0.261001	-0.319207	0.844507	0.729588
1969	0.187506	-0.185464	-0.298013	-0.38397	0.805007	0.673786
1970	0.12776	-0.186256	-0.349971	-0.445621	0.800713	0.622319
1971	0.188545	-0.0700409	-0.295166	-0.389196	0.852701	0.701409
1972	0.179332	-0.0455619	-0.293678	-0.396281	0.878753	0.696789
1973	0.0825795	-0.153555	-0.383471	-0.486389	0.824393	0.610884
1974	0.171269	-0.0708015	-0.275462	-0.374497	0.96293	0.708016
1975	0.109869	-0.0472496	-0.31049	-0.415042	0.930506	0.703624
1976	0.0480245	-0.111666	-0.374706	-0.47287	0.873876	0.611924
1977	0.0537047	-0.0279064	-0.341955	-0.444537	0.888358	0.565553
1978	0.0513059	0.0403995	-0.316248	-0.42112	0.910861	0.605011
1979	-0.0198201	-0.0434434	-0.377304	-0.466605	0.826572	0.451242
1980	0.0378345	-0.0439311	-0.304329	-0.425966	0.889244	0.467593
1981	0.0728093	0.00391689	-0.226597	-0.348198	0.921785	0.494829
1982	0.0854897	0.0803162	-0.16324	-0.304494	0.960157	0.516156
1983	0.120025	0.144782	-0.106536	-0.243559	0.97569	0.524813
1984	0.130278	0.172578	-0.112754	-0.2306	0.91543	0.578337
1985	0.051544	0.118046	-0.176651	-0.320015	0.791266	0.483291
1986	-0.026614	0.0533934	-0.273184	-0.432877	0.743246	0.321757
1987	0.038957	0.123129	-0.225063	-0.397693	0.770771	0.375153
1988	0.0133167	0.144823	-0.201137	-0.384467	0.746287	0.39731
1989	0.0570196	0.216607	-0.137848	-0.330385	0.773125	0.473711
1990	0.0490234	0.297449	-0.00700918	-0.273596	0.828145	0.526372
1991	0.0514168	0.300268	0.0301729	-0.24263	0.801622	0.532261
1992	0.0298573	0.297492	0.0412502	-0.246092	0.629795	0.515561
1993	0.00965719	0.374525	0.0728403	-0.249191	0.465485	0.581162
1994	-0.0036843	0.434627	0.0708569	-0.262713	0.264744	0.55048
1995	-0.0577571	0.504336	0.0466478	-0.298718	0.159081	0.50355
1996	-0.115064	0.431549	0.0169637	-0.327964	0.0720732	0.443037
1997	-0.101521	0.445482	0.0609776	-0.296753	0.0787714	0.470389
1998	-0.122251	0.323988	0.0397215	-0.337862	0.0474485	0.413302
1999	-0.0960608	0.304232	0.10856	-0.276056	0.121826	0.414728
2000	-0.117503	0.309252	0.164965	-0.241658	0.205848	0.388782
2001	-0.0201328	0.385406	0.229971	-0.18108	0.310608	0.497481
2002	0.0250238	0.380386	0.222699	-0.167048	0.309479	0.526789
2003	-0.0089375	0.355892	0.178143	-0.214441	0.302362	0.488877
2004	0.0693195	0.441866	0.226293	-0.158034	0.401697	0.57127
2005	0.100151	0.514975	0.239351	-0.136077	0.441091	0.633954
2006	0.163068	0.568971	0.269952	-0.130351	0.500484	0.724991
2007	0.207497	0.576291	0.284118	-0.0732197	0.514741	0.876366
2008	0.290679	0.607496	0.317983	0.0469137	0.594584	0.96664
2009	0.282231	0.601074	0.333146	0.13354	0.569849	0.922512
2010	0.283882	0.548475	0.247603	0.105794	0.510742	0.624639
2011	0.290174	0.577735	0.344202	0.151533	0.568158	0.722443
2012	0.336525	0.625804	0.494647	0.200374	0.566007	0.927481
2013	0.387857	0.656287	0.578735	0.250446	0.626241	1.06944
2014	0.42959	0.641129	0.645661	0.295048	0.700894	1.13612
2015	0.372119	0.533943	0.603656	0.255386	0.679867	1.07283
2016	0.319802	0.460964	0.573756	0.236369	0.635241	0.969593
2017	0.323994	0.460522	0.610139	0.236655	0.674003	1.18542
2018	0.340305	0.521904	0.683797	0.287571	0.733914	1.25077
