# Supplementary material for: A long-run convergence analysis of aerosol precursors, reactive gases, and aerosols in the BRICS and Indonesia: is a global emissions abatement agenda supported?
Source: Environ Sci Pollut Res Int. 2022 Sep 29;30(6):15722–39. doi: 10.1007/s11356-022-22988-9 (PMC9908704; doi:10.1007/s11356-022-22988-9)
Supplement: Supplementary file 2 — (ZIP 232 kb) [file 11356_2022_22988_MOESM2_ESM.zip › CH4_sweden.xlsx]

## Sheet: Hoja1
	Brazil	China	Indonesia	India	Russian Federation	South Africa
year	BRA	CHN	IDN	IND	RUS	ZAF
1970	0.0450915	-0.997444	-0.66831	-0.693843	1.05239	-0.199816
1971	0.0357976	-0.982524	-0.653382	-0.702476	1.08651	-0.229573
1972	0.0358444	-0.99608	-0.611622	-0.731929	1.10452	-0.268041
1973	-0.0181734	-1.05561	-0.633801	-0.790716	1.09223	-0.307545
1974	0.00525844	-1.0638	-0.60239	-0.801575	1.12972	-0.305024
1975	0.0642228	-0.994287	-0.601117	-0.752301	1.21908	-0.253305
1976	0.111259	-0.995919	-0.541402	-0.764859	1.24482	-0.248056
1977	0.149371	-0.964916	-0.254849	-0.743048	1.28908	-0.199988
1978	0.110962	-0.97899	-0.181882	-0.777767	1.35357	-0.212722
1979	0.0969282	-1.00608	-0.213314	-0.812987	1.33138	-0.190149
1980	0.158325	-1.01051	-0.442008	-0.81302	1.34415	-0.183391
1981	0.158556	-1.02667	-0.459847	-0.809116	1.33463	-0.175578
1982	0.183588	-0.989395	-0.522677	-0.796152	1.3516	-0.135183
1983	0.157712	-1.01185	-0.590538	-0.811804	1.31515	-0.170938
1984	0.167232	-1.01858	-0.609692	-0.83936	1.27578	-0.183638
1985	0.159391	-1.01024	-0.61563	-0.840766	1.25036	-0.191215
1986	0.163064	-0.993307	-0.599223	-0.825715	1.26524	-0.196829
1987	0.164083	-0.986482	-0.607646	-0.837411	1.25878	-0.209331
1988	0.170501	-0.980599	-0.563417	-0.821598	1.24071	-0.208487
1989	0.190631	-0.94661	-0.549571	-0.806738	1.22345	-0.188322
1990	0.191971	-0.916771	-0.478251	-0.832357	1.21037	-0.162763
1991	0.218534	-0.907623	-0.407536	-0.813077	1.13546	-0.152859
1992	0.222154	-0.905455	-0.355081	-0.812024	0.99746	-0.176897
1993	0.224769	-0.906018	-0.336206	-0.810888	0.905565	-0.166265
1994	0.259382	-0.861963	-0.379134	-0.7882	0.828763	-0.145898
1995	0.257081	-0.824608	-0.399255	-0.792252	0.774954	-0.128614
1996	0.227341	-0.814582	-0.375548	-0.791719	0.741047	-0.126256
1997	0.204325	-0.857264	-0.411814	-0.823323	0.679518	-0.131986
1998	0.23745	-0.83636	-0.42405	-0.795596	0.676248	-0.100418
1999	0.275377	-0.81466	-0.415776	-0.769843	0.709361	-0.077113
2000	0.265371	-0.827889	-0.456813	-0.797241	0.727737	-0.0994309
2001	0.311108	-0.785544	-0.43263	-0.771228	0.805577	-0.0783177
2002	0.370344	-0.748018	-0.402418	-0.757427	0.87587	-0.0598821
2003	0.379176	-0.728485	-0.424305	-0.781911	0.918256	-0.0667483
2004	0.413585	-0.659275	-0.418411	-0.776234	0.971319	-0.0624157
2005	0.521889	-0.505935	-0.311471	-0.668024	1.07922	0.0352283
2006	0.415002	-0.552323	-0.379004	-0.761621	0.994262	-0.0659352
2007	0.415461	-0.502816	-0.335414	-0.72508	1.02961	-0.0160359
2008	0.499869	-0.422022	-0.244569	-0.647701	1.0977	0.0594829
2009	0.53222	-0.363443	-0.160938	-0.614528	1.12635	0.0589901
2010	0.572099	-0.300684	-0.108959	-0.589514	1.15834	0.0817534
2011	0.609985	-0.227831	-0.0374907	-0.551193	1.19841	0.113994
2012	0.620698	-0.206559	0.0813191	-0.54206	1.22129	0.151712
2013	0.657396	-0.151466	0.127387	-0.512503	1.24374	0.185473
2014	0.68852	-0.110049	0.175717	-0.491189	1.25257	0.207095
2015	0.695255	-0.118126	0.152688	-0.491177	1.26262	0.198217
2016	0.693904	-0.151401	0.162116	-0.49084	1.27272	0.184933
2017	0.690073	-0.137266	0.165598	-0.491033	1.26386	0.19171
2018	0.695224	-0.111058	0.229465	-0.484717	1.26801	0.194445
