# Supplementary material for: A long-run convergence analysis of aerosol precursors, reactive gases, and aerosols in the BRICS and Indonesia: is a global emissions abatement agenda supported?
Source: Environ Sci Pollut Res Int. 2022 Sep 29;30(6):15722–39. doi: 10.1007/s11356-022-22988-9 (PMC9908704; doi:10.1007/s11356-022-22988-9)
Supplement: Supplementary file 2 — (ZIP 232 kb) [file 11356_2022_22988_MOESM2_ESM.zip › CO_sweden.xlsx]

## Sheet: Hoja1
	Brazil	China	Indonesia	India	Russian Federation	South Africa
year	BRA	CHN	IDN	IND	RUS	ZAF
1820	-1.08292	-1.13719	-1.33859	-1.52573	-0.0436482	-0.341753
1821	-1.07157	-1.13583	-1.33637	-1.52594	-0.0456918	-0.341305
1822	-1.05859	-1.1322	-1.3319	-1.52383	-0.0455795	-0.338638
1823	-1.04327	-1.12563	-1.3245	-1.51873	-0.0425104	-0.333079
1824	-1.02829	-1.11882	-1.31694	-1.51335	-0.0392231	-0.32734
1825	-1.01363	-1.11179	-1.30918	-1.50771	-0.0356018	-0.321429
1826	-1.00036	-1.10563	-1.30229	-1.5029	-0.0329173	-0.316432
1827	-0.991596	-1.10349	-1.2995	-1.50206	-0.03414	-0.315506
1828	-0.985794	-1.10384	-1.29921	-1.50368	-0.0379809	-0.317118
1829	-0.981475	-1.10523	-1.29997	-1.50628	-0.0427906	-0.319812
1830	-0.976509	-1.10555	-1.29967	-1.50779	-0.0465405	-0.321478
1831	-0.971059	-1.10514	-1.29862	-1.5064	-0.0377589	-0.32096
1832	-0.966696	-1.10538	-1.29826	-1.5057	-0.0300706	-0.321208
1833	-0.958618	-1.10149	-1.29382	-1.50088	-0.0185272	-0.317436
1834	-0.950627	-1.09727	-1.28917	-1.49576	-0.00691542	-0.313459
1835	-0.942048	-1.09208	-1.28363	-1.48968	0.00540257	-0.308616
1836	-0.932643	-1.08569	-1.2769	-1.48243	0.0186283	-0.302681
1837	-0.927185	-1.08289	-1.27385	-1.47879	0.0280036	-0.30044
1838	-0.925628	-1.08363	-1.27444	-1.47872	0.0334879	-0.301858
1839	-0.924374	-1.08435	-1.275	-1.47864	0.0387842	-0.303347
1840	-0.920195	-1.08182	-1.27245	-1.47533	0.0470974	-0.301689
1841	-0.916638	-1.07893	-1.27026	-1.47221	0.0474912	-0.298981
1842	-0.913075	-1.07573	-1.2679	-1.4688	0.0481901	-0.296093
1843	-0.910763	-1.07348	-1.26648	-1.46637	0.0478405	-0.29429
1844	-0.907382	-1.06988	-1.26379	-1.46261	0.0487541	-0.291259
1845	-0.902746	-1.06475	-1.25966	-1.45734	0.0511562	-0.286819
1846	-0.900376	-1.06162	-1.25755	-1.45409	0.0515766	-0.2845
1847	-0.901765	-1.06199	-1.25903	-1.45436	0.0482778	-0.285798
1848	-0.901537	-1.06049	-1.25867	-1.45279	0.0468571	-0.285345
1849	-0.898187	-1.05563	-1.25501	-1.44787	0.0487036	-0.28164
1850	-0.876291	-1.03345	-1.23294	-1.42569	0.0680756	-0.255596
1851	-0.881773	-1.03978	-1.23986	-1.42987	0.0639129	-0.252662
1852	-0.886903	-1.04574	-1.24642	-1.43368	0.0603365	-0.249374
1853	-0.893323	-1.05298	-1.25426	-1.43877	0.0555291	-0.247373
1854	-0.901146	-1.0616	-1.26349	-1.44525	0.0492397	-0.246771
1855	-0.904765	-1.0659	-1.26843	-1.44741	0.0477275	-0.241852
1856	-0.913764	-1.07429	-1.27738	-1.45364	0.0413531	-0.240984
1857	-0.921402	-1.08117	-1.28487	-1.45838	0.0366892	-0.238626
1858	-0.933008	-1.09199	-1.29629	-1.46665	0.0289115	-0.240211
1859	-0.940681	-1.09874	-1.30367	-1.47101	0.024526	-0.237732
1860	-0.947898	-1.10509	-1.31064	-1.47522	0.0207591	-0.234868
1861	-0.943513	-1.10121	-1.30733	-1.46932	0.0271604	-0.221685
1862	-0.940163	-1.09831	-1.30504	-1.46421	0.0318834	-0.209501
1863	-0.938634	-1.0971	-1.30441	-1.46078	0.0351548	-0.199004
1864	-0.935248	-1.09408	-1.302	-1.45564	0.0401039	-0.186713
1865	-0.932363	-1.09151	-1.30003	-1.45093	0.0442433	-0.174888
1866	-0.937863	-1.0975	-1.30661	-1.45469	0.0414407	-0.171551
1867	-0.943664	-1.10201	-1.31172	-1.45765	0.038524	-0.166735
1868	-0.954862	-1.11186	-1.32216	-1.46535	0.0293871	-0.16728
1869	-0.958746	-1.11436	-1.32526	-1.46569	0.0286695	-0.160475
1870	-0.969958	-1.12413	-1.45867	-1.42943	0.0200017	-0.162174
1871	-0.978854	-1.13238	-1.45925	-1.43737	0.0116679	-0.170855
1872	-0.986989	-1.1398	-1.45757	-1.44448	0.0030638	-0.178716
1873	-0.993582	-1.14626	-1.4586	-1.45063	-0.00530161	-0.185652
1874	-0.999894	-1.15235	-1.46231	-1.45641	-0.0122434	-0.192231
1875	-1.00627	-1.15841	-1.47154	-1.46217	-0.0193555	-0.198804
1876	-0.999531	-1.15164	-1.46881	-1.45509	-0.013295	-0.192399
1877	-0.992182	-1.14418	-1.46091	-1.44731	-0.00804297	-0.185314
1878	-0.984068	-1.13584	-1.45384	-1.43706	5.03058e-05	-0.17738
1879	-0.977069	-1.12851	-1.44902	-1.42915	0.00506358	-0.17048
1880	-0.974085	-1.12518	-1.43865	-1.42509	0.00731957	-0.16753
1881	-0.978362	-1.12945	-1.44244	-1.42907	0.000827305	-0.172008
1882	-0.98353	-1.1345	-1.45986	-1.43288	-0.00661472	-0.177301
1883	-0.986935	-1.13768	-1.46062	-1.43581	-0.0113625	-0.180742
1884	-0.989774	-1.1402	-1.46312	-1.43712	-0.0169102	-0.183462
1885	-0.991341	-1.14173	-1.45697	-1.43893	-0.0206774	-0.185241
1886	-0.975056	-1.12577	-1.43521	-1.42002	-0.00796004	-0.169365
1887	-0.959897	-1.11084	-1.41679	-1.4025	0.00426575	-0.154599
1888	-0.946886	-1.09797	-1.40312	-1.38637	0.0140107	-0.141784
1889	-0.9349	-1.08606	-1.39402	-1.36993	0.0232157	-0.129884
1890	-0.919074	-1.07022	-1.36536	-1.35012	0.0374389	-0.113647
1891	-0.914243	-1.06445	-1.36416	-1.34333	0.040335	-0.107804
1892	-0.907683	-1.05688	-1.35139	-1.33426	0.0440306	-0.0995025
1893	-0.901599	-1.04969	-1.35258	-1.32612	0.0496933	-0.0874024
1894	-0.895793	-1.04271	-1.34299	-1.31974	0.0517634	-0.0782682
1895	-0.887551	-1.03323	-1.32243	-1.30578	0.0598641	-0.065805
1896	-0.8795	-1.01989	-1.30721	-1.29003	0.0681173	-0.0493864
1897	-0.874163	-1.00937	-1.28698	-1.27661	0.0775739	-0.0373271
1898	-0.866593	-0.99671	-1.26537	-1.26086	0.0967523	-0.0207346
1899	-0.865186	-0.990314	-1.25826	-1.2511	0.111089	-0.0165194
1900	-0.858134	-0.977389	-1.23933	-1.23196	0.131407	-0.0142547
1901	-0.825569	-0.951382	-1.19075	-1.19852	0.152318	0.0264638
1902	-0.800787	-0.930622	-1.17939	-1.17013	0.164061	0.0713576
1903	-0.780069	-0.91259	-1.1324	-1.14807	0.173298	0.120442
1904	-0.756816	-0.892596	-1.10356	-1.11817	0.191386	0.166065
1905	-0.730606	-0.869499	-1.06553	-1.09068	0.200689	0.219792
1906	-0.714083	-0.855248	-1.049	-1.06872	0.21065	0.236297
1907	-0.6995	-0.844624	-1.02538	-1.04991	0.218651	0.246507
1908	-0.68355	-0.831094	-1.0108	-1.02576	0.223455	0.248978
1909	-0.656737	-0.807423	-0.981176	-1.0062	0.242169	0.277105
1910	-0.630653	-0.786188	-0.959825	-0.988263	0.255187	0.300562
1911	-0.617933	-0.77312	-0.942602	-0.980463	0.257255	0.296806
1912	-0.604171	-0.769784	-0.948058	-0.964564	0.262502	0.303704
1913	-0.596814	-0.765671	-0.94269	-0.956913	0.260125	0.302153
1914	-0.580662	-0.742203	-0.921025	-0.941828	0.266551	0.31663
1915	-0.56953	-0.728224	-0.908029	-0.930481	0.265991	0.320036
1916	-0.549142	-0.723132	-0.895983	-0.928104	0.263917	0.333657
1917	-0.46117	-0.646012	-0.819945	-0.850183	0.324636	0.406771
1918	-0.446079	-0.641293	-0.812476	-0.835113	0.286284	0.392231
1919	-0.413247	-0.629241	-0.796826	-0.816026	0.284729	0.377885
1920	-0.403333	-0.639261	-0.802794	-0.855938	0.261664	0.368406
1921	-0.345276	-0.566514	-0.727344	-0.7851	0.335718	0.432368
1922	-0.334634	-0.564347	-0.728578	-0.79698	0.332349	0.407423
1923	-0.311101	-0.544268	-0.699823	-0.788183	0.354132	0.443283
1924	-0.292427	-0.52479	-0.676807	-0.774994	0.365691	0.462184
1925	-0.249919	-0.481092	-0.628294	-0.742896	0.395708	0.505832
1926	-0.223837	-0.458016	-0.604285	-0.725869	0.414988	0.539802
1927	-0.22582	-0.463589	-0.594603	-0.736208	0.397234	0.528965
1928	-0.196753	-0.432579	-0.547613	-0.721119	0.413846	0.55996
1929	-0.187505	-0.42598	-0.510955	-0.718718	0.411122	0.569425
1930	-0.170533	-0.400255	-0.496999	-0.699563	0.451043	0.582006
1931	-0.149796	-0.367424	-0.481248	-0.681594	0.489028	0.585877
1932	-0.116199	-0.335549	-0.453398	-0.661212	0.525338	0.596388
1933	-0.0843114	-0.30651	-0.422112	-0.642641	0.559179	0.622219
1934	-0.0654412	-0.283173	-0.39747	-0.623201	0.597107	0.648024
1935	-0.0367249	-0.256688	-0.376932	-0.605712	0.628298	0.673984
1936	-0.0376714	-0.251507	-0.364955	-0.612128	0.63926	0.680011
1937	-0.0438405	-0.271364	-0.361439	-0.627794	0.609693	0.660747
1938	-0.00811857	-0.241589	-0.327676	-0.592413	0.629528	0.69152
1939	-0.0165489	-0.246298	-0.330443	-0.610044	0.600242	0.677468
1940	0.166482	-0.0597314	-0.167271	-0.43411	0.783685	0.850531
1941	0.0556777	-0.159437	-0.28811	-0.547472	0.659959	0.736583
1942	0.137912	-0.0702392	-0.33126	-0.466093	0.708731	0.82183
1943	0.104674	-0.117129	-0.293848	-0.515722	0.684243	0.772326
1944	0.233106	0.0155955	-0.244966	-0.38557	0.827474	0.911166
1945	0.566421	0.317215	0.0357178	-0.0523559	1.12558	1.23159
1946	0.187631	-0.0804515	-0.365326	-0.44529	0.760832	0.832397
1947	0.0440313	-0.231063	-0.491658	-0.596443	0.621665	0.668585
1948	-0.0430508	-0.320021	-0.488646	-0.688017	0.531137	0.57982
1949	0.0964627	-0.160108	-0.304158	-0.550945	0.670436	0.721421
1950	0.183285	-0.12819	-0.373079	-0.517434	0.690558	0.821545
1951	0.0267574	-0.256568	-0.53698	-0.670273	0.496176	0.656686
1952	0.0395758	-0.221114	-0.513005	-0.66158	0.464789	0.649877
1953	0.123057	-0.10824	-0.422242	-0.566874	0.514781	0.707901
1954	0.110249	-0.101815	-0.438834	-0.583086	0.454399	0.668527
1955	0.0391659	-0.152483	-0.489489	-0.652339	0.353152	0.589057
1956	-0.0257727	-0.186475	-0.557333	-0.715415	0.260672	0.506912
1957	0.0494786	-0.0626974	-0.470066	-0.613142	0.322201	0.550392
1958	0.0162002	0.0109092	-0.513559	-0.647259	0.252731	0.506065
1959	0.00998773	0.0993363	-0.5049	-0.634889	0.224346	0.451124
1960	-0.0881002	0.0227311	-0.637694	-0.742084	0.0745466	0.305401
1961	-0.0814956	-0.0143857	-0.61011	-0.725537	0.0484431	0.306465
1962	-0.0640969	-0.0210985	-0.609717	-0.699621	0.0497234	0.299863
1963	-0.102258	-0.0446632	-0.645973	-0.726946	0.00632707	0.242507
1964	-0.113319	-0.0392031	-0.647261	-0.731967	-0.00731696	0.288808
1965	-0.120163	-0.00757627	-0.629427	-0.71046	-0.00386097	0.273993
1966	-0.122243	0.00049933	-0.639895	-0.72401	0.0206482	0.275433
1967	-0.109936	-0.0113626	-0.611349	-0.713185	0.0854768	0.310695
1968	-0.0969617	0.0091395	-0.598862	-0.708674	0.115683	0.26563
1969	-0.11115	0.0296324	-0.601731	-0.737243	0.127681	0.2689
1970	-0.134431	0.0829633	-0.596932	-0.751408	0.173687	0.289545
1971	-0.124872	0.114179	-0.59543	-0.747122	0.224563	0.365647
1972	-0.0948103	0.125939	-0.606384	-0.747541	0.252571	0.391545
1973	-0.184537	0.0218972	-0.724923	-0.859858	0.176398	0.318068
1974	-0.0611886	0.126664	-0.637643	-0.756923	0.305588	0.394412
1975	-0.138451	0.0776202	-0.716835	-0.840515	0.220794	0.364299
1976	-0.240945	0.0191842	-0.773681	-0.888203	0.19031	0.299768
1977	-0.320231	0.0152105	-0.802854	-0.923076	0.15599	0.204573
1978	-0.379621	0.00743833	-0.833807	-0.966045	0.145764	0.185613
1979	-0.379698	-0.00902034	-0.857289	-0.990084	0.113917	0.0855814
1980	-0.339824	0.0551891	-0.803063	-0.939118	0.211157	0.142436
1981	-0.401626	0.0542495	-0.791155	-0.93104	0.203576	0.166862
1982	-0.415243	0.099567	-0.76719	-0.912616	0.217479	0.168192
1983	-0.351341	0.170588	-0.677325	-0.852425	0.267452	0.198013
1984	-0.303769	0.17129	-0.689231	-0.872783	0.238181	0.218501
1985	-0.343232	0.160242	-0.718313	-0.9277	0.1794	0.146033
1986	-0.341866	0.128954	-0.756997	-0.97005	0.149889	0.0771428
1987	-0.366495	0.14868	-0.751718	-0.968903	0.172851	0.128503
1988	-0.381355	0.161287	-0.75009	-0.977081	0.171551	0.155595
1989	-0.365604	0.150397	-0.743618	-0.981416	0.17869	0.175892
1990	-0.411209	0.207491	-0.5619	-0.917495	0.169094	0.255134
1991	-0.456632	0.208731	-0.592174	-0.95277	0.0895233	0.221656
1992	-0.433909	0.281706	-0.516806	-0.897567	0.0880672	0.275759
1993	-0.321037	0.419468	-0.410984	-0.804966	0.125473	0.367301
1994	-0.295464	0.397515	-0.405584	-0.817219	-0.0240898	0.35523
1995	-0.206447	0.478085	-0.328252	-0.756181	0.00860043	0.457828
1996	-0.157754	0.481305	-0.297178	-0.732214	-0.0687116	0.427232
1997	-0.0538424	0.596329	-0.187952	-0.642089	-0.0234806	0.499685
1998	-0.0559551	0.620747	-0.15017	-0.600547	-0.0123865	0.507824
1999	-0.0161577	0.688562	-0.0725648	-0.527608	0.0881112	0.528256
2000	0.0445184	0.778945	0.0301149	-0.44248	0.130499	0.559797
2001	0.0463723	0.813472	0.104594	-0.386472	0.231167	0.777752
2002	0.102558	0.854935	0.170247	-0.320654	0.263591	0.83336
2003	0.155674	0.912144	0.212806	-0.302723	0.269174	0.840547
2004	0.256129	1.01933	0.309921	-0.225159	0.341332	0.925196
2005	0.257159	1.06762	0.387145	-0.211999	0.332685	0.926134
2006	0.296381	1.13239	0.500369	-0.204249	0.377094	0.953854
2007	0.328582	1.12524	0.598688	-0.154356	0.350518	0.987854
2008	0.378432	1.11545	0.684852	-0.0705666	0.382454	1.0014
2009	0.286162	1.15617	0.740479	0.0132676	0.292783	0.961021
2010	0.439528	1.18087	0.766323	0.0775626	0.307086	0.883239
2011	0.545998	1.20493	0.821734	0.138456	0.369796	0.920115
2012	0.658801	1.25426	0.923935	0.16864	0.45295	1.05182
2013	0.666891	1.26099	0.944603	0.159457	0.383746	1.08427
2014	0.73688	1.23477	0.969881	0.181538	0.400622	1.129
2015	0.721224	1.21198	0.981543	0.193446	0.36855	1.12104
2016	0.64111	1.13915	0.955761	0.165195	0.346606	1.08802
2017	0.615295	1.10976	0.945149	0.150353	0.337781	1.19442
2018	0.584566	1.1258	0.962311	0.169062	0.377219	1.22349
