# Supplementary material for: A long-run convergence analysis of aerosol precursors, reactive gases, and aerosols in the BRICS and Indonesia: is a global emissions abatement agenda supported?
Source: Environ Sci Pollut Res Int. 2022 Sep 29;30(6):15722–39. doi: 10.1007/s11356-022-22988-9 (PMC9908704; doi:10.1007/s11356-022-22988-9)
Supplement: Supplementary file 2 — (ZIP 232 kb) [file 11356_2022_22988_MOESM2_ESM.zip › CO2_sweden.xlsx]

## Sheet: Hoja1
	Brazil	China	Indonesia	India	Russian Federation	South Africa
year	BRA	CHN	IDN	IND	RUS	ZAF
1851	-9.10552	-9.10125	-12.0162	-9.46843	-6.54515	-13.9352
1852	-8.40476	-8.39991	-11.314	-8.76727	-5.83876	-13.0987
1853	-8.0432	-8.03763	-10.9509	-8.4051	-5.47156	-12.6197
1854	-8.14127	-8.13484	-11.0473	-8.50238	-5.56398	-12.6145
1855	-7.8411	-7.83368	-10.7455	-8.20121	-2.4805	-12.2221
1856	-8.06406	-8.05553	-10.9668	-8.42299	-5.47545	-12.362
1857	-8.15534	-8.14559	-11.0563	-8.51291	-5.56106	-12.3778
1858	-7.8389	-7.82782	-10.7381	-4.47841	-2.61758	-11.9922
1859	-8.09539	-8.08287	-10.9927	-4.38306	-2.93405	-12.1849
1860	-7.97053	-7.95649	-10.866	-4.35239	-2.65973	-12.0009
1861	-8.11332	-8.09725	-11.007	-4.83996	-2.67004	-12.0905
1862	-8.03342	-8.01517	-10.9253	-4.74675	-2.77963	-11.9608
1863	-7.9426	-7.92203	-10.8326	-4.63409	-2.73057	-11.8231
1864	-7.90832	-7.88529	-10.7964	-4.72575	-2.66768	-11.7446
1865	-7.87217	-7.84655	-10.7583	-4.77272	-2.74575	-11.6666
1866	-7.82624	-7.7979	-10.7104	-4.67214	-1.66786	-11.581
1867	-7.68696	-7.65577	-10.5691	-7.7934	-1.46289	-11.404
1868	-7.80705	-7.77289	-10.6871	-7.91055	-1.82931	-11.4881
1869	-7.63598	-7.59873	-10.5139	-7.73648	-1.41786	-11.2827
1870	-7.79707	-7.75662	-10.797	-7.89451	-1.55499	-11.4109
1871	-7.81874	-7.77091	-10.8076	-7.90867	-1.33219	-11.3524
1872	-7.94488	-7.88951	-10.9228	-8.02717	-1.48251	-11.4061
1873	-7.91175	-7.84867	-10.8787	-7.98627	-1.56615	-11.3071
1874	-7.9432	-7.87237	-10.8993	-8.00994	-1.45699	-11.2784
1875	-8.09528	-8.01663	-11.0407	-8.15421	-1.5223	-11.3752
1876	-8.13077	-8.04409	-11.0656	-8.18168	-1.39512	-11.3595
1877	-8.16226	-8.06751	-11.0865	-8.20514	-1.46027	-11.3436
1878	-7.97111	-7.86817	-10.8849	-4.32502	-1.04085	-11.1083
1879	-7.9619	-7.85067	-10.8654	-4.38919	-1.05299	-11.0579
1880	-8.19247	-8.07294	-11.0857	-4.53447	-1.16096	-11.2499
1881	-8.14037	-8.02616	-11.0351	-4.55209	-1.12174	-11.2012
1882	-8.25096	-8.1415	-11.155	-4.53257	-1.23065	-11.3151
1883	-8.24934	-8.14407	-11.1541	-4.46765	-1.14485	-11.3167
1884	-8.31897	-8.21749	-11.2243	-4.46915	-1.27248	-4.91575
1885	-8.36706	-8.26884	-11.2727	-4.65486	-1.29504	-4.50637
1886	-8.32241	-8.22703	-11.2281	-4.53236	-1.26839	-4.25107
1887	-8.31448	-8.22146	-11.22	-4.46059	-1.26757	-4.29337
1888	-8.41005	-8.31896	-11.3152	-4.48799	-1.36582	-3.91226
1889	-8.54386	-8.45434	-9.58742	-4.49677	-1.45045	-3.60181
1890	-8.52765	-8.43929	-8.3444	-4.41807	-1.35923	-2.8218
1891	-8.57192	-8.48078	-8.02969	-4.41139	-1.36108	-2.90856
1892	-8.5497	-8.45543	-5.47845	-4.3167	-1.31467	-2.44718
1893	-8.53772	-8.4399	-5.16814	-4.27153	-1.18134	-1.15454
1894	-8.62802	-8.52624	-5.12251	-4.36507	-1.27047	-0.982552
1895	-8.61538	-8.50935	-4.67	-4.15208	-1.17981	-0.692355
1896	-8.63145	-8.52068	-4.59582	-4.10787	-1.20526	-0.502898
1897	-8.72043	-8.60461	-4.44983	-4.13331	-1.17845	-0.513598
1898	-8.76656	-8.64533	-4.37003	-4.09536	-1.14153	-0.359963
1899	-8.97523	-8.34418	-4.75344	-4.22375	-1.21856	-0.696009
1900	-8.96492	-8.83002	-4.69104	-4.05991	-1.11709	-1.5824
1901	-2.36014	-8.73139	-4.00845	-3.88774	-1.04235	-1.00629
1902	-2.24746	-8.27994	-4.44034	-3.83892	-1.13095	-0.669908
1903	-2.38548	-6.2453	-3.86966	-3.9148	-1.2469	-0.492012
1904	-2.38323	-6.23765	-3.81323	-3.85814	-1.19583	-0.441475
1905	-2.31616	-6.12921	-3.59825	-3.81865	-1.27924	-0.30629
1906	-2.30284	-4.29315	-3.63627	-3.78427	-1.26636	-0.294386
1907	-2.36876	-4.43012	-3.59131	-3.80163	-1.28255	-0.335357
1908	-2.4121	-4.20031	-3.62824	-3.73772	-1.3555	-0.391446
1909	-2.33868	-4.19838	-3.46296	-3.68245	-1.22991	-0.181357
1910	-2.23789	-4.33327	-3.48267	-3.73956	-1.30087	-0.105606
1911	-2.12901	-3.94611	-3.35999	-3.65602	-1.24096	-0.127025
1912	-2.05305	-5.08479	-3.6065	-3.62044	-1.22657	-0.184201
1913	-2.10571	-5.13397	-3.7153	-3.63699	-1.26598	-0.222711
1914	-2.4405	-4.75253	-3.63758	-3.56509	-1.31685	-0.207285
1915	-2.72443	-4.6987	-3.64382	-3.52387	-1.42325	-0.221494
1916	-2.87817	-4.64816	-3.58789	-3.55958	-1.41201	-0.12587
1917	-2.19603	-3.71835	-2.70323	-2.67529	-0.653108	0.762413
1918	-2.4503	-3.83299	-2.8685	-2.72589	-1.73507	0.529152
1919	-2.1348	-3.62665	-2.74325	-2.57987	-1.87969	0.609114
1920	-2.28441	-3.81772	-2.9732	-3.07712	-2.26722	0.392518
1921	-1.98081	-3.31442	-2.36624	-2.46599	-1.60125	0.915488
1922	-2.24409	-3.76706	-2.93387	-3.00308	-1.90513	0.234806
1923	-2.26393	-3.77846	-2.98621	-3.18778	-2.00364	0.212721
1924	-2.36298	-3.86705	-3.07444	-3.3169	-1.9993	0.0648471
1925	-2.21711	-3.79894	-2.91697	-3.22928	-1.92173	0.202158
1926	-2.18706	-3.88123	-2.89901	-3.21184	-1.51915	0.261837
1927	-2.44971	-4.11191	-3.10911	-3.5223	-1.66177	-0.133379
1928	-2.39261	-3.99052	-2.87471	-3.47236	-1.45802	-0.0489318
1929	-2.52424	-4.12313	-2.84505	-3.62393	-1.58964	-0.210183
1930	-2.65182	-4.04377	-2.85332	-3.58785	-1.3067	-0.271112
1931	-2.94666	-3.98393	-2.92099	-3.6773	-1.1253	-0.402264
1932	-2.94777	-4.01046	-2.9336	-3.7395	-0.961478	-0.488691
1933	-2.8851	-3.96402	-2.91112	-3.8079	-0.872103	-0.468267
1934	-3.03699	-3.92971	-2.96083	-3.82993	-0.783106	-0.463916
1935	-2.92907	-3.8234	-2.98511	-3.84868	-0.697794	-0.419315
1936	-3.11869	-3.78071	-3.01232	-3.96278	-0.649835	-0.434356
1937	-3.12806	-3.98726	-3.02411	-4.02129	-0.781857	-0.550221
1938	-3.03816	-3.98549	-2.86971	-3.81288	-0.624234	-0.399541
1939	-3.199	-3.89869	-2.90824	-3.95159	-0.735718	-0.490366
1940	-2.7008	-3.22425	-2.50271	-3.46808	-0.113447	-0.0361725
1941	-2.70774	-2.94954	-2.58403	-3.39405	-0.19478	0.0568725
1942	-2.64418	-2.73734	-3.48476	-3.2471	-0.445338	0.27125
1943	-2.76995	-3.07147	-2.99126	-3.56288	-0.337206	0.0640079
1944	-2.63091	-2.81311	-3.51351	-3.2892	-0.182685	0.409339
1945	-1.40414	-2.34059	-3.24559	-2.09468	1.06194	1.51423
1946	-2.59935	-4.00881	-5.54777	-3.3674	-0.0673124	0.230042
1947	-2.75713	-4.26493	-4.77183	-3.48493	-0.212534	-0.126733
1948	-3.12801	-4.77615	-3.64528	-3.70535	-0.383879	-0.351689
1949	-3.04828	-3.83122	-3.14755	-3.49817	-0.113018	-0.158226
1950	-2.53855	-3.61513	-3.90747	-3.47357	-0.0671516	-0.229894
1951	-2.66655	-3.55751	-4.08871	-3.60871	-0.166036	-0.354757
1952	-2.60553	-3.35154	-3.83638	-3.58155	-0.129864	-0.303871
1953	-2.51413	-3.20009	-3.68055	-3.45793	0.0219393	-0.209188
1954	-2.43273	-3.0703	-3.61039	-3.44358	0.0665886	-0.21707
1955	-2.43533	-3.0286	-3.41033	-3.46782	0.0809773	-0.216293
1956	-2.47435	-2.97499	-3.44535	-3.51266	0.0878662	-0.252521
1957	-2.39286	-2.70645	-3.29657	-3.29469	0.283272	-0.123491
1958	-2.40627	-2.09202	-3.37234	-3.31934	0.276172	-0.127157
1959	-2.44502	-1.80324	-3.32634	-3.29105	0.294067	-0.181012
1960	-2.45141	-1.87689	-3.59167	-3.37656	0.152963	-0.329946
1961	-2.40002	-2.16877	-3.40191	-3.28934	0.192851	-0.28188
1962	-2.37415	-2.41601	-3.57452	-3.25336	0.180162	-0.312664
1963	-2.45671	-2.5195	-3.71196	-3.29031	0.144062	-0.391128
1964	-2.51081	-2.57966	-3.79716	-3.37262	0.142764	-0.380115
1965	-2.5931	-2.56792	-3.79437	-3.3519	0.136894	-0.390612
1966	-2.56897	-2.58275	-3.96476	-3.40712	0.0995899	-0.494633
1967	-2.51972	-2.74081	-3.8925	-3.37787	0.174478	-0.433521
1968	-2.48678	-2.77531	-3.87732	-3.4024	0.0993345	-0.51781
1969	-2.52237	-2.69737	-3.74857	-3.48861	0.037354	-0.598282
1970	-2.52376	-2.51796	-3.8384	-3.55971	-0.00137476	-0.648668
1971	-2.37592	-2.34404	-3.75976	-3.43445	0.104404	-0.495899
1972	-2.32373	-2.31414	-3.61708	-3.43309	0.138099	-0.488099
1973	-2.21186	-2.31491	-3.53375	-3.47057	0.170649	-0.441259
1974	-2.07537	-2.23093	-3.35778	-3.33732	0.297034	-0.350075
1975	-2.04819	-2.11801	-3.3475	-3.30457	0.323248	-0.310114
1976	-2.05031	-2.16875	-3.38217	-3.33985	0.272906	-0.359735
1977	-2.00948	-2.02828	-3.05135	-3.30878	0.317381	-0.354119
1978	-1.88443	-1.86466	-2.84739	-3.29406	0.519549	-0.281322
1979	-1.87953	-1.8901	-2.82693	-3.27242	0.496942	-0.319958
1980	-1.81444	-1.83577	-2.76604	-3.15539	0.618814	-0.193058
1981	-1.81403	-1.76275	-2.634	-2.98388	0.700119	-0.0625822
1982	-1.73825	-1.62041	-2.54227	-2.83466	0.805175	0.106099
1983	-1.70379	-1.48955	-2.47983	-2.69299	0.904273	0.201331
1984	-1.71014	-1.40793	-2.47614	-2.61325	0.896432	0.251036
1985	-1.74477	-1.47775	-2.47331	-2.65315	0.831281	0.14957
1986	-1.67095	-1.44634	-2.40136	-2.60086	0.829945	0.14753
1987	-1.63279	-1.3589	-2.35855	-2.51234	0.890613	0.200889
1988	-1.59048	-1.25585	-2.24511	-2.42675	0.943576	0.246803
1989	-1.53298	-1.17545	-2.16416	-2.31225	1.00911	0.229083
1990	-1.53885	-1.12629	-1.98066	-2.26089	0.901779	0.208069
1991	-1.51102	-1.09736	-1.90567	-2.19315	0.89725	0.222906
1992	-1.55667	-1.10949	-1.91722	-2.21765	0.763343	0.0930593
1993	-1.53799	-1.04503	-1.85309	-2.19348	0.656714	0.165319
1994	-1.55296	-1.04155	-1.85066	-2.18517	0.486068	0.144713
1995	-1.49353	-0.96057	-1.74967	-2.12581	0.44176	0.179845
1996	-1.5006	-1.02951	-1.78595	-2.17104	0.325798	0.102793
1997	-1.35081	-0.939221	-1.60193	-2.03861	0.38601	0.224266
1998	-1.349	-0.941913	-1.62479	-2.05698	0.349099	0.181805
1999	-1.29795	-0.939578	-1.54686	-1.97289	0.411585	0.219501
2000	-1.22214	-0.820979	-1.51492	-1.89668	0.497635	0.258189
2001	-1.21286	-0.770516	-1.44992	-1.88593	0.519759	0.260195
2002	-1.25188	-0.722817	-1.46826	-1.88273	0.496565	0.225963
2003	-1.27681	-0.57221	-1.39292	-1.86493	0.529825	0.279525
2004	-1.20325	-0.392482	-1.35619	-1.76331	0.562907	0.371743
2005	-1.13531	-0.208966	-1.28754	-1.66007	0.63356	0.454624
2006	-1.12867	-0.108323	-1.23794	-1.61122	0.671644	0.456888
2007	-1.04432	0.017153	-1.1651	-1.50427	0.714851	0.537216
2008	-0.94536	0.0953777	-1.13073	-1.39685	0.784916	0.65493
2009	-0.940027	0.232118	-1.03506	-1.21712	0.798236	0.663007
2010	-0.946633	0.199332	-1.18047	-1.30313	0.722345	0.532983
2011	-0.806016	0.370479	-1.01041	-1.16637	0.866936	0.6029
2012	-0.656683	0.470188	-0.876177	-1.02436	0.994004	0.685484
2013	-0.547915	0.557225	-0.827659	-0.952902	0.998627	0.74905
2014	-0.492034	0.575896	-0.736534	-0.86062	0.998828	0.789272
2015	-0.53602	0.590554	-0.727102	-0.843207	1.01478	0.735756
2016	-0.616476	0.583712	-0.73627	-0.843354	1.00516	0.735714
2017	-0.575527	0.628652	-0.626944	-0.768568	1.05739	0.764171
2018	-0.578702	0.690237	-0.514583	-0.680663	1.13671	0.807098
