# Supplementary material for: A long-run convergence analysis of aerosol precursors, reactive gases, and aerosols in the BRICS and Indonesia: is a global emissions abatement agenda supported?
Source: Environ Sci Pollut Res Int. 2022 Sep 29;30(6):15722–39. doi: 10.1007/s11356-022-22988-9 (PMC9908704; doi:10.1007/s11356-022-22988-9)
Supplement: Supplementary file 2 — (ZIP 232 kb) [file 11356_2022_22988_MOESM2_ESM.zip › N2O_sweden.xlsx]

## Sheet: Hoja1
	Brazil	China	Indonesia	India	Russian Federation	South Africa
year	BRA	CHN	IDN	IND	RUS	ZAF
1970	0.0306339	-1.46743	-0.67766	-1.58623	-0.161881	-0.0385454
1971	-0.0182745	-1.52057	-0.746133	-1.6334	-0.17454	-0.115904
1972	0.0192567	-1.48307	-0.755309	-1.60628	-0.132152	-0.110375
1973	-0.0611745	-1.51635	-0.830993	-1.65694	-0.147488	-0.160884
1974	0.0729388	-1.51229	-0.814364	-1.63933	-0.0774768	-0.134934
1975	0.0685607	-1.47918	-0.856557	-1.58888	-0.0673918	-0.133675
1976	0.164256	-1.45447	-0.835164	-1.56693	-0.039118	-0.100121
1977	0.160952	-1.359	-0.840234	-1.55152	-0.0313626	-0.0986378
1978	0.127144	-1.29318	-0.863939	-1.54647	-0.0369691	-0.127306
1979	0.136706	-1.24055	-0.864975	-1.5273	-0.0313159	-0.107885
1980	0.187712	-1.16819	-0.8476	-1.52284	0.0110486	-0.104106
1981	0.168955	-1.18295	-0.836881	-1.47262	0.0201721	-0.105146
1982	0.154924	-1.14552	-0.832983	-1.4681	0.0473761	-0.132055
1983	0.112362	-1.14381	-0.828493	-1.46092	0.0508116	-0.233704
1984	0.100974	-1.11111	-0.824773	-1.43712	0.0442477	-0.257521
1985	0.0905437	-1.12812	-0.809671	-1.41499	0.0717542	-0.312701
1986	0.207708	-1.03689	-0.714406	-1.29475	0.164976	-0.261409
1987	0.226697	-0.911041	-0.69789	-1.31766	0.199512	-0.254414
1988	0.272019	-0.815041	-0.634379	-1.19904	0.238782	-0.189354
1989	0.31116	-0.766594	-0.612067	-1.17547	0.21383	-0.162081
1990	0.00462429	-0.932299	-0.770805	-1.33879	0.114714	-0.289265
1991	0.0497838	-0.892335	-0.75286	-1.30128	0.0943859	-0.280342
1992	0.00966726	-0.920946	-0.774041	-1.32716	-0.102562	-0.275095
1993	0.0120381	-0.963657	-0.806668	-1.3347	-0.196321	-0.319042
1994	0.038516	-0.91405	-0.783037	-1.30303	-0.356193	-0.33584
1995	0.0724589	-0.74797	-0.746707	-1.26398	-0.372521	-0.287337
1996	0.00233979	-0.728417	-0.758965	-1.27038	-0.4551	-0.238937
1997	0.0254491	-0.801072	-0.776505	-1.24835	-0.508178	-0.224387
1998	0.0518899	-0.783443	-0.795707	-1.23594	-0.554131	-0.2379
1999	0.0903923	-0.711283	-0.785263	-1.20043	-0.519644	-0.248464
2000	0.121448	-0.72942	-0.781803	-1.22922	-0.494724	-0.306717
2001	0.177191	-0.680903	-0.738127	-1.17928	-0.420815	-0.260616
2002	0.236822	-0.614079	-0.698321	-1.1987	-0.447387	-0.208866
2003	0.300241	-0.585933	-0.703944	-1.17515	-0.410585	-0.216201
2004	0.348806	-0.534003	-0.691724	-1.13565	-0.402942	-0.199205
2005	0.365602	-0.476582	-0.664273	-1.07399	-0.377678	-0.206769
2006	0.378587	-0.430975	-0.657984	-1.02813	-0.355652	-0.228217
2007	0.408438	-0.352301	-0.579989	-0.945063	-0.273124	-0.165938
2008	0.378984	-0.343328	-0.589359	-0.954722	-0.269151	-0.186136
2009	0.470889	-0.248409	-0.491033	-0.872355	-0.202412	-0.136346
2010	0.457051	-0.265088	-0.538852	-0.902867	-0.247261	-0.206144
2011	0.578122	-0.154621	-0.446316	-0.795112	-0.132442	-0.121614
2012	0.580088	-0.0961078	-0.380034	-0.772188	-0.108892	-0.0758264
2013	0.592801	-0.0666935	-0.415997	-0.778685	-0.105718	-0.0822925
2014	0.58598	-0.0630734	-0.399503	-0.787682	-0.137595	-0.0917434
2015	0.593848	-0.0312349	-0.388344	-0.779279	-0.115529	-0.0950574
2016	0.594155	-0.0149502	-0.386092	-0.77583	-0.102321	-0.0909256
2017	0.590995	-0.00856494	-0.388884	-0.780499	-0.0912018	-0.0916184
2018	0.599356	0.0116172	-0.377261	-0.771622	-0.0713886	-0.0824405
