# Supplementary material for: A long-run convergence analysis of aerosol precursors, reactive gases, and aerosols in the BRICS and Indonesia: is a global emissions abatement agenda supported?
Source: Environ Sci Pollut Res Int. 2022 Sep 29;30(6):15722–39. doi: 10.1007/s11356-022-22988-9 (PMC9908704; doi:10.1007/s11356-022-22988-9)
Supplement: Supplementary file 2 — (ZIP 232 kb) [file 11356_2022_22988_MOESM2_ESM.zip › NH3_sweden.xlsx]

## Sheet: Hoja1
	Brazil	China	Indonesia	India	Russian Federation	South Africa
year	BRA	CHN	IDN	IND	RUS	ZAF
1820	0.65855	0.197188	-0.199828	-0.250732	0.722754	-0.175014
1821	0.667637	0.196125	-0.201319	-0.25401	0.718536	-0.178683
1822	0.67835	0.197329	-0.200564	-0.254982	0.716586	-0.180137
1823	0.691394	0.201461	-0.196893	-0.252972	0.717574	-0.178707
1824	0.704089	0.205819	-0.193069	-0.250691	0.718789	-0.177101
1825	0.716454	0.210384	-0.189047	-0.248157	0.72022	-0.175329
1826	0.727431	0.214074	-0.185895	-0.246446	0.720776	-0.174452
1827	0.733885	0.21373	-0.186858	-0.248728	0.717308	-0.177676
1828	0.737369	0.210885	-0.190335	-0.253477	0.711341	-0.183445
1829	0.739364	0.206991	-0.194867	-0.259223	0.704332	-0.190301
1830	0.741996	0.204159	-0.198347	-0.263873	0.698388	-0.196136
1831	0.745175	0.202075	-0.201051	-0.265606	0.705093	-0.19977
1832	0.747259	0.199333	-0.204465	-0.268024	0.710811	-0.204175
1833	0.753049	0.200714	-0.203804	-0.266334	0.720337	-0.204566
1834	0.758741	0.202402	-0.202938	-0.264358	0.729861	-0.204762
1835	0.765019	0.205063	-0.201194	-0.261428	0.740064	-0.204091
1836	0.772516	0.20931	-0.19784	-0.256922	0.751564	-0.201912
1837	0.775658	0.209562	-0.198592	-0.256438	0.758798	-0.203854
1838	0.774887	0.206249	-0.203003	-0.259542	0.762197	-0.209465
1839	0.773819	0.202969	-0.207373	-0.262628	0.765371	-0.215139
1840	0.775683	0.202941	-0.208625	-0.262481	0.771547	-0.217656
1841	0.776946	0.203247	-0.210272	-0.262539	0.769961	-0.219153
1842	0.77822	0.203868	-0.211735	-0.262299	0.768619	-0.220463
1843	0.778277	0.203564	-0.214112	-0.263006	0.766285	-0.222821
1844	0.779291	0.204499	-0.21533	-0.262494	0.765123	-0.22406
1845	0.781551	0.206949	-0.215092	-0.260476	0.765407	-0.223878
1846	0.781701	0.207558	-0.216747	-0.260328	0.763787	-0.225679
1847	0.77802	0.204592	-0.222052	-0.263775	0.758528	-0.231168
1848	0.775919	0.203453	-0.225559	-0.265414	0.755035	-0.234939
1849	0.776832	0.205569	-0.225884	-0.26382	0.754733	-0.235565
1850	0.779207	0.209172	-0.224421	-0.260752	0.75586	-0.231674
1851	0.783974	0.21431	-0.21991	-0.25626	0.765868	-0.190013
1852	0.786134	0.216941	-0.217955	-0.254217	0.773259	-0.152651
1853	0.786427	0.217795	-0.217815	-0.25389	0.778773	-0.118696
1854	0.789308	0.221324	-0.215036	-0.250832	0.786865	-0.0835639
1855	0.793546	0.226317	-0.210846	-0.246234	0.796332	-0.0483225
1856	0.795208	0.229192	-0.208769	-0.243704	0.803587	-0.0164674
1857	0.794475	0.229773	-0.209045	-0.243407	0.808473	0.011923
1858	0.795343	0.232026	-0.207664	-0.241206	0.814962	0.0409004
1859	0.800944	0.239105	-0.201507	-0.234177	0.826199	0.0736977
1860	0.809491	0.249165	-0.192374	-0.2242	0.840354	0.108542
1861	0.813898	0.255397	-0.188308	-0.219259	0.846642	0.135853
1862	0.815673	0.259107	-0.186826	-0.216725	0.850333	0.15989
1863	0.816665	0.262174	-0.186044	-0.214826	0.853314	0.182539
1864	0.817661	0.265324	-0.18525	-0.212853	0.856315	0.204591
1865	0.817117	0.267038	-0.185909	-0.21228	0.857807	0.224575
1866	0.81604	0.268291	-0.187103	-0.212119	0.8588	0.243505
1867	0.813611	0.268758	-0.189144	-0.213	0.858927	0.261071
1868	0.796238	0.25437	-0.206046	-0.228452	0.844126	0.26325
1869	0.787465	0.248676	-0.214328	-0.235199	0.837975	0.273586
1870	0.774999	0.239379	-0.350074	-0.240312	0.828155	0.279125
1871	0.766988	0.237591	-0.348868	-0.243407	0.82986	0.30648
1872	0.763115	0.24008	-0.343135	-0.2422	0.835628	0.335914
1873	0.760646	0.243927	-0.337168	-0.239637	0.842561	0.364675
1874	0.757858	0.247513	-0.332376	-0.237317	0.849062	0.391336
1875	0.754117	0.250194	-0.330046	-0.235876	0.854473	0.415413
1876	0.750999	0.253635	-0.327314	-0.233677	0.860479	0.438742
1877	0.749322	0.258557	-0.322086	-0.229981	0.867777	0.462108
1878	0.747542	0.263477	-0.317399	-0.225617	0.874921	0.484147
1879	0.744691	0.267422	-0.314129	-0.222925	0.880908	0.503958
1880	0.735552	0.265101	-0.314876	-0.226368	0.880481	0.516349
1881	0.736749	0.262877	-0.315664	-0.229553	0.881438	0.513226
1882	0.739193	0.262305	-0.324294	-0.231037	0.88384	0.511483
1883	0.743114	0.263647	-0.321331	-0.230644	0.887989	0.511409
1884	0.750402	0.26865	-0.315442	-0.226672	0.895637	0.514834
1885	0.758827	0.275091	-0.306417	-0.221451	0.904556	0.519432
1886	0.766511	0.281049	-0.298485	-0.216612	0.912779	0.523383
1887	0.771769	0.284941	-0.293375	-0.213853	0.918819	0.525018
1888	0.772892	0.285191	-0.292108	-0.214366	0.921082	0.522733
1889	0.774499	0.286193	-0.291138	-0.214119	0.923928	0.521039
1890	0.776073	0.287467	-0.28623	-0.213673	0.926958	0.519733
1891	0.768368	0.282648	-0.290688	-0.219147	0.922365	0.523314
1892	0.760042	0.27746	-0.293781	-0.224937	0.917226	0.526303
1893	0.751329	0.272221	-0.300385	-0.230843	0.912002	0.531403
1894	0.746761	0.271435	-0.299393	-0.232188	0.91097	0.538484
1895	0.74461	0.273304	-0.294809	-0.230564	0.91271	0.548175
1896	0.741479	0.275098	-0.292246	-0.229337	0.913955	0.557094
1897	0.737833	0.276596	-0.288795	-0.228403	0.914918	0.564206
1898	0.735031	0.27919	-0.284461	-0.226209	0.917908	0.573453
1899	0.730589	0.280328	-0.281963	-0.225472	0.919316	0.576888
1900	0.724557	0.280341	-0.28058	-0.225534	0.919556	0.573446
1901	0.730213	0.281276	-0.280711	-0.23525	0.926569	0.583805
1902	0.733882	0.280488	-0.283363	-0.246853	0.931214	0.592101
1903	0.735237	0.278091	-0.286649	-0.260108	0.93378	0.597896
1904	0.737862	0.277313	-0.288897	-0.271583	0.93771	0.602911
1905	0.741115	0.277615	-0.290044	-0.282293	0.941985	0.608748
1906	0.741993	0.275922	-0.292009	-0.293815	0.944302	0.612695
1907	0.74324	0.275035	-0.292942	-0.304493	0.947037	0.616655
1908	0.744678	0.274813	-0.293678	-0.314324	0.949979	0.619644
1909	0.746622	0.275444	-0.293569	-0.32456	0.95351	0.625328
1910	0.747926	0.275598	-0.294255	-0.334228	0.956169	0.630151
1911	0.761231	0.275272	-0.295894	-0.336005	0.932667	0.627595
1912	0.773879	0.274884	-0.298265	-0.334889	0.909316	0.626706
1913	0.784337	0.273471	-0.30091	-0.334985	0.884892	0.622105
1914	0.793959	0.272831	-0.302839	-0.334919	0.87783	0.620485
1915	0.80238	0.271426	-0.305582	-0.334966	0.870085	0.615636
1916	0.811092	0.270144	-0.307975	-0.335376	0.862554	0.614613
1917	0.821905	0.271697	-0.308602	-0.332451	0.857675	0.614081
1918	0.827452	0.268538	-0.30506	-0.333347	0.84756	0.605693
1919	0.830483	0.26342	-0.31044	-0.336115	0.836191	0.59063
1920	0.837187	0.26262	-0.311856	-0.338092	0.829074	0.588358
1921	0.85339	0.268236	-0.304605	-0.326216	0.855774	0.593131
1922	0.861881	0.267078	-0.303229	-0.325067	0.867193	0.587012
1923	0.859936	0.256786	-0.306459	-0.330047	0.864184	0.58082
1924	0.864651	0.253228	-0.306746	-0.330129	0.85549	0.577909
1925	0.858921	0.242307	-0.325057	-0.344494	0.836286	0.55998
1926	0.860136	0.237763	-0.336152	-0.35235	0.821631	0.549998
1927	0.861282	0.233008	-0.341868	-0.356492	0.806782	0.539834
1928	0.862235	0.228471	-0.346306	-0.360057	0.794099	0.531348
1929	0.856711	0.218227	-0.351187	-0.365483	0.778234	0.518166
1930	0.864118	0.220191	-0.349677	-0.362011	0.77782	0.516492
1931	0.853911	0.222577	-0.349831	-0.359424	0.793064	0.515172
1932	0.851272	0.231334	-0.34411	-0.35147	0.818822	0.522147
1933	0.842755	0.23449	-0.339717	-0.345951	0.839926	0.526023
1934	0.833846	0.239106	-0.335581	-0.339511	0.857667	0.530433
1935	0.824506	0.243053	-0.332705	-0.334547	0.873492	0.533635
1936	0.800591	0.234421	-0.342041	-0.341977	0.874038	0.520844
1937	0.777533	0.225209	-0.350905	-0.348358	0.866521	0.507156
1938	0.756359	0.217718	-0.358127	-0.352042	0.856549	0.495569
1939	0.73648	0.21126	-0.363495	-0.355813	0.847269	0.48489
1940	0.726988	0.214817	-0.359053	-0.3483	0.850036	0.484355
1941	0.714453	0.198024	-0.37331	-0.365125	0.842109	0.472402
1942	0.706062	0.185553	-0.387836	-0.377721	0.83764	0.465864
1943	0.692706	0.169242	-0.393787	-0.39412	0.830599	0.452074
1944	0.681502	0.156077	-0.394827	-0.406776	0.827114	0.443257
1945	0.676427	0.149023	-0.391307	-0.414842	0.828338	0.437729
1946	0.654324	0.126371	-0.4096	-0.440716	0.816146	0.41235
1947	0.635136	0.107698	-0.428695	-0.287319	0.787974	0.390725
1948	0.627366	0.100597	-0.439278	-0.301044	0.76516	0.381897
1949	0.61618	0.091862	-0.457579	-0.319092	0.734497	0.369929
1950	0.578361	0.0782749	-0.483359	-0.338611	0.700601	0.347536
1951	0.54511	0.0544747	-0.502733	-0.364465	0.67054	0.308701
1952	0.519618	0.0313915	-0.512224	-0.384027	0.645402	0.277238
1953	0.495231	0.00528392	-0.520305	-0.401839	0.62221	0.244205
1954	0.470253	-0.0261321	-0.526754	-0.418838	0.597439	0.211713
1955	0.44442	-0.0581939	-0.530296	-0.434244	0.571129	0.180973
1956	0.422752	-0.084438	-0.533779	-0.449902	0.550944	0.15196
1957	0.412192	-0.102504	-0.528187	-0.45369	0.543551	0.133072
1958	0.394078	-0.126711	-0.53378	-0.469984	0.528294	0.107577
1959	0.380555	-0.140771	-0.533889	-0.478319	0.517258	0.0842762
1960	0.359928	-0.147666	-0.537958	-0.491589	0.495579	0.0546149
1961	0.322951	-0.154558	-0.517422	-0.530681	0.411833	-0.0262178
1962	0.294014	-0.169104	-0.498663	-0.524027	0.411878	-0.0193382
1963	0.259	-0.226365	-0.558396	-0.548038	0.391437	-0.0636662
1964	0.168787	-0.312174	-0.591867	-0.606873	0.360894	-0.133176
1965	0.152442	-0.287614	-0.682667	-0.578301	0.378969	-0.174121
1966	0.13469	-0.242867	-0.675035	-0.436973	0.400369	-0.196984
1967	0.117154	-0.321225	-0.809756	-0.394404	0.390313	-0.219876
1968	0.116948	-0.286092	-0.736357	-0.347747	0.390767	-0.247427
1969	0.089217	-0.304138	-0.594205	-0.48387	0.37612	-0.291909
1970	0.104929	-0.318583	-0.545067	-0.381789	0.355867	-0.320748
1971	0.106142	-0.315578	-0.535064	-0.378167	0.408359	-0.347713
1972	0.121607	-0.312663	-0.532923	-0.375369	0.433203	-0.343971
1973	0.104645	-0.320836	-0.541682	-0.383075	0.428214	-0.349669
1974	0.180399	-0.270413	-0.495292	-0.331747	0.502159	-0.292956
1975	0.189625	-0.281422	-0.503608	-0.344865	0.508098	-0.282526
1976	0.209022	-0.270933	-0.494738	-0.334652	0.502666	-0.292254
1977	0.225771	-0.267672	-0.492734	-0.33384	0.510501	-0.29208
1978	0.200116	-0.258292	-0.483741	-0.326228	0.533834	-0.279929
1979	0.215587	-0.265375	-0.491592	-0.339275	0.529124	-0.275043
1980	0.257379	-0.253364	-0.481221	-0.331761	0.542255	-0.259359
1981	0.208298	-0.256401	-0.481381	-0.333089	0.53745	-0.256399
1982	0.187893	-0.251788	-0.480112	-0.337094	0.536017	-0.289517
1983	0.15149	-0.266196	-0.483403	-0.34273	0.554313	-0.358575
1984	0.216479	-0.242004	-0.460081	-0.321669	0.585429	-0.357714
1985	0.241653	-0.204559	-0.423286	-0.287237	0.630727	-0.382681
1986	0.304265	-0.150366	-0.36668	-0.23623	0.685047	-0.345634
1987	0.35116	-0.100018	-0.318125	-0.191745	0.733389	-0.31128
1988	0.354782	-0.074034	-0.292462	-0.170258	0.726125	-0.25001
1989	0.341381	-0.09067	-0.311828	-0.192533	0.688003	-0.26129
1990	0.352353	-0.0517248	-0.252465	-0.158175	0.704933	-0.194431
1991	0.437184	0.028117	-0.171547	-0.0799298	0.741971	-0.131926
1992	0.398107	-0.0171733	-0.215647	-0.127133	0.610871	-0.19227
1993	0.399797	-0.0267122	-0.231615	-0.139329	0.536411	-0.203817
1994	0.422367	-0.0303858	-0.235881	-0.145625	0.415496	-0.243955
1995	0.435558	-0.0188781	-0.22742	-0.132321	0.303323	-0.224486
1996	0.368081	-0.0113813	-0.236943	-0.122164	0.224773	-0.198607
1997	0.381833	-0.0239056	-0.270742	-0.131014	0.108061	-0.200207
1998	0.418589	0.00662881	-0.252071	-0.0958798	0.0531248	-0.153211
1999	0.436395	0.00711981	-0.257882	-0.0925021	-0.00751709	-0.156381
2000	0.493511	0.0302523	-0.236948	-0.0652223	0.00724074	-0.131038
2001	0.496864	0.0424307	-0.21463	-0.0498043	0.0120599	-0.121877
2002	0.523827	0.0894668	-0.12746	-0.0820797	0.00756117	-0.084419
2003	0.618299	0.105321	-0.0892241	-0.0424226	0.0396069	-0.0798431
2004	0.698722	0.155942	-0.0200163	0.0220085	0.0604526	-0.0292415
2005	0.695689	0.184728	-0.0019204	0.0432936	0.0161105	-0.0741881
2006	0.718317	0.239191	0.0219118	0.0863281	0.0258818	-0.0277162
2007	0.727334	0.212841	0.0169554	0.0741469	0.0349521	-0.0473454
2008	0.815905	0.323357	0.133416	0.176198	0.163862	0.0478062
2009	0.808345	0.340674	0.15295	0.198115	0.181404	0.0683445
2010	0.847497	0.351154	0.164121	0.213551	0.204373	0.0761671
2011	0.924536	0.416188	0.205024	0.253205	0.246615	0.122942
2012	0.918708	0.439715	0.224802	0.266596	0.270612	0.142269
2013	0.912491	0.429479	0.224597	0.263853	0.28356	0.102864
2014	0.921093	0.41248	0.223882	0.256555	0.255388	0.0844911
2015	0.883916	0.393458	0.216803	0.245317	0.275557	0.0344115
2016	0.907351	0.39808	0.239523	0.267409	0.296648	0.0541975
2017	0.915152	0.396345	0.250634	0.274374	0.303862	0.0615593
2018	0.921195	0.403495	0.259379	0.280722	0.311143	0.0650946
