# Supplementary material for: A long-run convergence analysis of aerosol precursors, reactive gases, and aerosols in the BRICS and Indonesia: is a global emissions abatement agenda supported?
Source: Environ Sci Pollut Res Int. 2022 Sep 29;30(6):15722–39. doi: 10.1007/s11356-022-22988-9 (PMC9908704; doi:10.1007/s11356-022-22988-9)
Supplement: Supplementary file 2 — (ZIP 232 kb) [file 11356_2022_22988_MOESM2_ESM.zip › NMVOC_sweden.xlsx]

## Sheet: Hoja1
	Brazil	China	Indonesia	India	Russian Federation	South Africa
year	BRA	CHN	IDN	IND	RUS	ZAF
1820	-0.818732	-1.10165	-1.00049	-1.31309	0.0540297	-0.363916
1821	-0.807496	-1.1003	-0.9983	-1.31334	0.0519357	-0.363509
1822	-0.794626	-1.09667	-0.993857	-1.31128	0.0521203	-0.360884
1823	-0.779418	-1.0901	-0.98649	-1.30623	0.0552532	-0.355367
1824	-0.764551	-1.08329	-0.978963	-1.30091	0.0586241	-0.34967
1825	-0.750006	-1.07627	-0.971231	-1.29532	0.0622211	-0.343801
1826	-0.736844	-1.07011	-0.964381	-1.29056	0.0649572	-0.338847
1827	-0.728196	-1.06798	-0.96162	-1.28977	0.0636758	-0.337963
1828	-0.722509	-1.06833	-0.961365	-1.29144	0.0599065	-0.339618
1829	-0.718304	-1.06973	-0.962158	-1.2941	0.0551057	-0.342355
1830	-0.713453	-1.07005	-0.961891	-1.29566	0.051395	-0.344065
1831	-0.708126	-1.06964	-0.960867	-1.29433	0.0602177	-0.343592
1832	-0.703888	-1.06989	-0.960546	-1.29368	0.0680561	-0.343886
1833	-0.695935	-1.06599	-0.956141	-1.28892	0.0797214	-0.34016
1834	-0.688125	-1.06184	-0.951576	-1.28391	0.0913271	-0.336286
1835	-0.679616	-1.05659	-0.946021	-1.27784	0.10374	-0.331433
1836	-0.669935	-1.0498	-0.938919	-1.27024	0.117413	-0.325144
1837	-0.664598	-1.04699	-0.935896	-1.26665	0.126827	-0.322945
1838	-0.663167	-1.04774	-0.936525	-1.26663	0.132416	-0.324408
1839	-0.662093	-1.04852	-0.937172	-1.26666	0.137723	-0.325997
1840	-0.658004	-1.04595	-0.934619	-1.26337	0.146117	-0.32435
1841	-0.654602	-1.04308	-0.932487	-1.26033	0.146611	-0.321709
1842	-0.651242	-1.03995	-0.930224	-1.25705	0.147298	-0.318937
1843	-0.648996	-1.03763	-0.928771	-1.25461	0.147098	-0.317112
1844	-0.64588	-1.03416	-0.926246	-1.25103	0.147987	-0.314257
1845	-0.641435	-1.02908	-0.922197	-1.24588	0.150414	-0.30992
1846	-0.639094	-1.02584	-0.920019	-1.24258	0.150939	-0.30754
1847	-0.640587	-1.02618	-0.921494	-1.24287	0.147825	-0.308854
1848	-0.640577	-1.02476	-0.921248	-1.24144	0.146401	-0.30853
1849	-0.637539	-1.02007	-0.917804	-1.23675	0.148187	-0.305047
1850	-0.632465	-1.01317	-0.912139	-1.22989	0.152186	-0.299152
1851	-0.630426	-1.01167	-0.910742	-1.22612	0.156286	-0.288294
1852	-0.628194	-1.00999	-0.909173	-1.22218	0.16061	-0.277273
1853	-0.627424	-1.0098	-0.909083	-1.21973	0.163433	-0.267737
1854	-0.628348	-1.01132	-0.910701	-1.21898	0.164527	-0.259919
1855	-0.624877	-1.00835	-0.907859	-1.21374	0.170307	-0.247609
1856	-0.624965	-1.00733	-0.90692	-1.21044	0.173697	-0.237253
1857	-0.623666	-1.00481	-0.904512	-1.20565	0.178781	-0.225399
1858	-0.626289	-1.00621	-0.906014	-1.20379	0.180214	-0.217468
1859	-0.625851	-1.00444	-0.904364	-1.19913	0.184539	-0.20636
1860	-0.625052	-1.0024	-0.902441	-1.1948	0.189257	-0.194994
1861	-0.620775	-0.998193	-0.89834	-1.18869	0.195523	-0.18147
1862	-0.616993	-0.994469	-0.894745	-1.18256	0.201006	-0.168432
1863	-0.615203	-0.992615	-0.893006	-1.1783	0.204574	-0.157267
1864	-0.611458	-0.988904	-0.889427	-1.17239	0.209883	-0.144244
1865	-0.608142	-0.985607	-0.886245	-1.16685	0.214524	-0.13164
1866	-0.60594	-0.983424	-0.884192	-1.16222	0.218937	-0.120144
1867	-0.603999	-0.979568	-0.880479	-1.15762	0.224126	-0.106975
1868	-0.6074	-0.981043	-0.882074	-1.15681	0.223486	-0.0991375
1869	-0.602747	-0.974448	-0.875612	-1.14794	0.231274	-0.083231
1870	-0.606604	-0.976347	-1.00064	-1.10086	0.230104	-0.07706
1871	-0.605648	-0.973298	-0.989464	-1.0978	0.233061	-0.0744747
1872	-0.604665	-0.970221	-0.976791	-1.09472	0.23538	-0.0718756
1873	-0.602098	-0.966306	-0.96704	-1.09079	0.238628	-0.0684507
1874	-0.599591	-0.962414	-0.960429	-1.08689	0.242393	-0.0650621
1875	-0.597248	-0.958653	-0.959646	-1.08312	0.246104	-0.061817
1876	-0.594339	-0.954302	-0.959009	-1.07876	0.251201	-0.057981
1877	-0.590933	-0.949424	-0.953266	-1.07387	0.256035	-0.0536296
1878	-0.586184	-0.943168	-0.947882	-1.06371	0.262748	-0.0479111
1879	-0.583118	-0.938563	-0.945409	-1.05736	0.266983	-0.0438529
1880	-0.582098	-0.936053	-0.93524	-1.05337	0.269305	-0.0418258
1881	-0.579913	-0.933007	-0.931913	-1.05069	0.273856	-0.0395039
1882	-0.578427	-0.930609	-0.94216	-1.04422	0.275276	-0.0378314
1883	-0.575233	-0.926451	-0.935671	-1.04149	0.279398	-0.0343984
1884	-0.572621	-0.922836	-0.932139	-1.03361	0.287008	-0.0308719
1885	-0.56836	-0.917945	-0.919453	-1.03157	0.295311	-0.0263014
1886	-0.562035	-0.91099	-0.905544	-1.01998	0.30058	-0.0197698
1887	-0.556238	-0.904538	-0.894535	-1.01283	0.31136	-0.0140524
1888	-0.55268	-0.900303	-0.888512	-1.00531	0.316009	-0.0096688
1889	-0.553512	-0.900445	-0.890554	-0.999003	0.313434	-0.00921605
1890	-0.544628	-0.890857	-0.866873	-0.987541	0.328249	0.00381872
1891	-0.545042	-0.890339	-0.871096	-0.984654	0.334749	0.00380788
1892	-0.541315	-0.885657	-0.852228	-0.976155	0.337288	0.0124329
1893	-0.53914	-0.882498	-0.847707	-0.966609	0.346878	0.046054
1894	-0.536904	-0.879255	-0.841468	-0.971542	0.339579	0.0623836
1895	-0.53367	-0.874998	-0.810701	-0.960122	0.360963	0.0848705
1896	-0.528014	-0.868105	-0.797537	-0.951031	0.361893	0.109215
1897	-0.528368	-0.86722	-0.771445	-0.942654	0.369236	0.11847
1898	-0.524658	-0.862269	-0.746096	-0.937114	0.387342	0.145978
1899	-0.530714	-0.867043	-0.767557	-0.937751	0.392643	0.128216
1900	-0.528126	-0.862148	-0.752993	-0.926329	0.415933	0.0685615
1901	-0.492167	-0.844841	-0.651773	-0.89721	0.43857	0.119108
1902	-0.475922	-0.835257	-0.692998	-0.883928	0.432126	0.168033
1903	-0.467166	-0.829095	-0.578667	-0.870995	0.418127	0.212535
1904	-0.452688	-0.819573	-0.545888	-0.847745	0.425526	0.242313
1905	-0.435438	-0.807131	-0.49375	-0.832697	0.397001	0.279468
1906	-0.423342	-0.794389	-0.478106	-0.81588	0.406677	0.305167
1907	-0.41426	-0.790641	-0.427669	-0.809255	0.409183	0.323224
1908	-0.406879	-0.785048	-0.418088	-0.792852	0.403245	0.326008
1909	-0.383437	-0.766167	-0.380458	-0.759696	0.421099	0.370235
1910	-0.360224	-0.750747	-0.365356	-0.762125	0.430811	0.409575
1911	-0.347352	-0.74006	-0.33446	-0.750996	0.419343	0.399702
1912	-0.328491	-0.739363	-0.37401	-0.728918	0.419623	0.415033
1913	-0.321609	-0.738749	-0.366581	-0.716839	0.406122	0.422151
1914	-0.302854	-0.71238	-0.342694	-0.696565	0.41921	0.436198
1915	-0.291117	-0.699709	-0.330764	-0.675944	0.425572	0.440313
1916	-0.281227	-0.695377	-0.305642	-0.669244	0.426549	0.475055
1917	-0.200028	-0.618517	-0.223978	-0.592976	0.477706	0.558975
1918	-0.189122	-0.613075	-0.217446	-0.579842	0.39958	0.540777
1919	-0.187474	-0.621759	-0.212415	-0.57755	0.385035	0.515804
1920	-0.18606	-0.630027	-0.208335	-0.602014	0.356995	0.524543
1921	-0.124837	-0.567996	-0.143811	-0.533094	0.420434	0.575045
1922	-0.114639	-0.566448	-0.147345	-0.539546	0.426204	0.52722
1923	-0.0977576	-0.555249	-0.100263	-0.534712	0.443038	0.579449
1924	-0.0836513	-0.545555	-0.0844911	-0.526475	0.445173	0.594259
1925	-0.053035	-0.520185	-0.0429782	-0.506945	0.459279	0.624219
1926	-0.0261122	-0.499571	-0.0271326	-0.493445	0.481728	0.653355
1927	-0.0262624	-0.50488	0.0227883	-0.499805	0.475376	0.630071
1928	-0.00613874	-0.487654	0.0950781	-0.537882	0.477784	0.639548
1929	0.000774716	-0.4858	0.198263	-0.534993	0.485256	0.640871
1930	0.00819045	-0.47643	0.18011	-0.528736	0.566448	0.622419
1931	0.0180998	-0.462049	0.16506	-0.522684	0.614047	0.597064
1932	0.0324792	-0.45107	0.185489	-0.518682	0.616433	0.578645
1933	0.046879	-0.43969	0.220649	-0.514326	0.630988	0.595899
1934	0.0549355	-0.430596	0.254085	-0.504395	0.66695	0.622949
1935	0.0574166	-0.429704	0.253945	-0.508705	0.675583	0.636706
1936	0.0546016	-0.430928	0.28471	-0.518625	0.689368	0.647003
1937	0.0338418	-0.463372	0.316553	-0.546428	0.654413	0.619216
1938	0.0446823	-0.458679	0.33309	-0.535885	0.657598	0.629304
1939	0.0277549	-0.473235	0.335389	-0.563435	0.619336	0.60911
1940	0.295687	-0.201356	0.562459	-0.300532	0.884795	0.87047
1941	0.365423	-0.12794	0.600783	-0.238069	0.952513	0.943993
1942	0.418994	-0.0726908	0.31638	-0.190568	0.973906	1.01118
1943	0.40819	-0.108462	0.553309	-0.220395	0.943607	0.983394
1944	0.47566	-0.0461775	0.338033	-0.156476	1.08935	1.07409
1945	0.589586	0.0416296	0.246022	-0.0479292	1.05006	1.17809
1946	0.169206	-0.398214	-0.263461	-0.483396	0.657477	0.733661
1947	-0.0194627	-0.595433	-0.360767	-0.685551	0.499405	0.522042
1948	-0.0434735	-0.625769	-0.076036	-0.717845	0.481898	0.491088
1949	0.0528467	-0.521553	0.151713	-0.627136	0.596634	0.591458
1950	0.192772	-0.51709	-0.140848	-0.543535	0.611051	0.747711
1951	0.0718228	-0.644811	-0.295167	-0.680515	0.488711	0.631263
1952	0.0691135	-0.664369	-0.262912	-0.722597	0.480994	0.60978
1953	0.0558561	-0.669422	-0.264309	-0.74078	0.487351	0.574197
1954	0.0116944	-0.727693	-0.31123	-0.800244	0.436706	0.505013
1955	-0.0835916	-0.832815	-0.321629	-0.893968	0.362999	0.410944
1956	-0.186927	-0.935419	-0.435916	-1.01169	0.291185	0.296607
1957	-0.130753	-0.860384	-0.354602	-0.932188	0.397326	0.322676
1958	-0.18474	-0.864256	-0.439838	-1.01288	0.353161	0.259583
1959	-0.191255	-0.798772	-0.416928	-1.00621	0.381674	0.204796
1960	-0.26347	-0.884154	-0.572082	-1.11286	0.299147	0.0797435
1961	-0.276632	-0.949693	-0.525483	-1.1253	0.301671	0.069084
1962	-0.295268	-1.00196	-0.601301	-1.12799	0.317444	0.0350324
1963	-0.348234	-1.05511	-0.67649	-1.17511	0.300962	-0.0302755
1964	-0.420476	-1.11036	-0.741545	-1.24109	0.265042	-0.0211491
1965	-0.471747	-1.1219	-0.749263	-1.25763	0.259794	-0.0712153
1966	-0.524594	-1.16697	-0.852806	-1.31081	0.219635	-0.134045
1967	-0.507651	-1.18385	-0.815483	-1.32217	0.279453	-0.103391
1968	-0.55359	-1.23197	-0.837804	-1.34617	0.237784	-0.227817
1969	-0.608079	-1.23787	-0.81008	-1.40614	0.203985	-0.26615
1970	-0.647122	-1.18056	-0.795579	-1.42906	0.232683	-0.258044
1971	-0.604548	-1.09134	-0.755202	-1.37001	0.29578	-0.150898
1972	-0.584282	-1.08025	-0.739925	-1.37644	0.307005	-0.140724
1973	-0.60265	-1.10087	-0.748057	-1.42006	0.288973	-0.141583
1974	-0.545276	-1.03945	-0.712539	-1.38541	0.352416	-0.12684
1975	-0.567163	-1.03757	-0.748267	-1.40902	0.334148	-0.100467
1976	-0.637107	-1.07028	-0.758534	-1.4421	0.309136	-0.145532
1977	-0.692238	-1.06136	-0.749618	-1.45599	0.297323	-0.185449
1978	-0.728901	-1.06059	-0.783114	-1.48148	0.319175	-0.196308
1979	-0.736283	-1.07711	-0.824066	-1.51232	0.289931	-0.26545
1980	-0.731826	-1.07104	-0.817763	-1.50321	0.316752	-0.229379
1981	-0.762545	-1.07089	-0.801369	-1.48436	0.304687	-0.170881
1982	-0.773222	-1.04522	-0.832543	-1.47482	0.344989	-0.165632
1983	-0.76717	-1.03651	-0.846743	-1.47204	0.312617	-0.181595
1984	-0.711436	-1.02101	-0.84277	-1.47653	0.288007	-0.1467
1985	-0.705371	-1.00706	-0.86747	-1.48006	0.199086	-0.176034
1986	-0.65746	-0.974014	-0.832116	-1.45612	0.22931	-0.174452
1987	-0.671123	-0.943733	-0.822983	-1.43911	0.229444	-0.133168
1988	-0.696192	-0.929974	-0.82536	-1.44001	0.213963	-0.114207
1989	-0.687377	-0.929257	-0.806715	-1.43556	0.196535	-0.11354
1990	-0.756216	-0.914073	-0.6997	-1.44536	0.133051	-0.0942964
1991	-0.724806	-0.82408	-0.620437	-1.39991	0.133764	-0.0469318
1992	-0.686068	-0.727986	-0.536684	-1.34672	0.120661	0.00453489
1993	-0.566142	-0.562868	-0.407729	-1.23533	0.1615	0.13077
1994	-0.504666	-0.552228	-0.35296	-1.20409	0.0960981	0.176265
1995	-0.412254	-0.439867	-0.263397	-1.11683	0.142483	0.302158
1996	-0.383473	-0.402181	-0.242699	-1.11247	0.0893058	0.280807
1997	-0.29907	-0.328738	-0.165641	-1.04644	0.134737	0.361563
1998	-0.270163	-0.3066	-0.146738	-1.01055	0.167919	0.376998
1999	-0.244854	-0.270997	-0.113598	-0.970792	0.219235	0.391678
2000	-0.230745	-0.211677	-0.0638057	-0.9258	0.240285	0.407542
2001	-0.215175	-0.207062	-0.0057741	-0.897877	0.305803	0.492271
2002	-0.191177	-0.187868	0.0300802	-0.882248	0.313887	0.503974
2003	-0.169174	-0.176811	0.0557148	-0.887097	0.313853	0.50443
2004	-0.11293	-0.100845	0.128139	-0.849036	0.36238	0.550358
2005	-0.102489	-0.0727656	0.204293	-0.851918	0.365138	0.551147
2006	-0.057598	-0.0394613	0.297241	-0.847309	0.401482	0.55626
2007	-0.00249529	-0.0295693	0.427164	-0.782906	0.425045	0.589609
2008	0.074724	0.0348498	0.552091	-0.68625	0.512019	0.646502
2009	0.0693049	0.0888711	0.617152	-0.617242	0.501436	0.65994
2010	0.150164	0.151391	0.630995	-0.583803	0.507099	0.615853
2011	0.241912	0.22641	0.701166	-0.523494	0.564967	0.698235
2012	0.34714	0.331553	0.809796	-0.483866	0.656123	0.785097
2013	0.365737	0.357487	0.837403	-0.479866	0.688408	0.82322
2014	0.429963	0.422484	0.851115	-0.464798	0.717552	0.855286
2015	0.415867	0.424625	0.8337	-0.465466	0.69001	0.856082
2016	0.433288	0.491356	0.878865	-0.406639	0.750939	0.915202
2017	0.388847	0.490388	0.845872	-0.428697	0.730442	0.919519
2018	0.354124	0.495546	0.839496	-0.4224	0.747086	0.92906
