# Supplementary material for: A long-run convergence analysis of aerosol precursors, reactive gases, and aerosols in the BRICS and Indonesia: is a global emissions abatement agenda supported?
Source: Environ Sci Pollut Res Int. 2022 Sep 29;30(6):15722–39. doi: 10.1007/s11356-022-22988-9 (PMC9908704; doi:10.1007/s11356-022-22988-9)
Supplement: Supplementary file 2 — (ZIP 232 kb) [file 11356_2022_22988_MOESM2_ESM.zip › NOx_sweden.xlsx]

## Sheet: Hoja1
	Brazil	China	Indonesia	India	Russian Federation	South Africa
year	BRA	CHN	IDN	IND	RUS	ZAF
1820	-0.48998	-2.08968	-1.70353	-1.5741	-0.83684	-1.39312
1821	-0.478672	-2.08945	-1.70308	-1.57538	-0.83966	-1.39428
1822	-0.46574	-2.08695	-1.70038	-1.57436	-0.840213	-1.39322
1823	-0.450481	-2.08152	-1.69477	-1.57037	-0.837829	-1.38928
1824	-0.435573	-2.07586	-1.68902	-1.5661	-0.835217	-1.38516
1825	-0.420999	-2.07	-1.68306	-1.56158	-0.832391	-1.38088
1826	-0.407844	-2.06503	-1.67801	-1.55792	-0.830459	-1.37753
1827	-0.399188	-2.06408	-1.67704	-1.55822	-0.832533	-1.37825
1828	-0.393504	-2.06562	-1.6786	-1.56099	-0.837106	-1.38151
1829	-0.389314	-2.06822	-1.68121	-1.56477	-0.842722	-1.38587
1830	-0.384488	-2.06976	-1.68277	-1.56745	-0.844551	-1.38921
1831	-0.379108	-2.07057	-1.68356	-1.56722	-0.836005	-1.39031
1832	-0.374825	-2.07203	-1.68507	-1.56768	-0.830044	-1.39219
1833	-0.366841	-2.06937	-1.6825	-1.56404	-0.818683	-1.39006
1834	-0.359793	-2.06724	-1.68057	-1.56094	-0.811253	-1.38857
1835	-0.350489	-2.06247	-1.67608	-1.55523	-0.79887	-1.38454
1836	-0.340834	-2.05696	-1.67086	-1.5488	-0.786044	-1.37987
1837	-0.335509	-2.05544	-1.66971	-1.54637	-0.777467	-1.3793
1838	-0.3341	-2.05748	-1.67223	-1.54753	-0.772726	-1.38239
1839	-0.334064	-2.06055	-1.67578	-1.54975	-0.769281	-1.38663
1840	-0.32993	-2.05921	-1.67504	-1.54757	-0.761666	-1.38654
1841	-0.326474	-2.05764	-1.6748	-1.54569	-0.761957	-1.38548
1842	-0.323964	-2.05671	-1.67533	-1.54447	-0.762958	-1.38519
1843	-0.321195	-2.05522	-1.6753	-1.54272	-0.763474	-1.38447
1844	-0.318928	-2.05395	-1.67556	-1.54121	-0.764273	-1.38409
1845	-0.314249	-2.04999	-1.6732	-1.53702	-0.762449	-1.38112
1846	-0.311745	-2.04794	-1.6728	-1.53477	-0.762599	-1.3802
1847	-0.313243	-2.04964	-1.67622	-1.53629	-0.766557	-1.38313
1848	-0.314471	-2.05081	-1.67915	-1.53731	-0.770057	-1.38566
1849	-0.312581	-2.04863	-1.6788	-1.53499	-0.770259	-1.38493
1850	-0.244376	-1.9829	-1.60853	-1.46927	-0.693522	-1.26521
1851	-0.269328	-2.0088	-1.63772	-1.49471	-0.728668	-1.25139
1852	-0.294885	-2.03512	-1.66737	-1.52055	-0.75086	-1.24009
1853	-0.321335	-2.06216	-1.69778	-1.54708	-0.773846	-1.2314
1854	-0.346648	-2.0879	-1.72691	-1.57229	-0.795598	-1.22315
1855	-0.366513	-2.108	-1.75047	-1.59183	-0.774104	-1.21085
1856	-0.400837	-2.14259	-1.78833	-1.62582	-0.84254	-1.21414
1857	-0.434854	-2.1767	-1.82578	-1.65929	-0.872863	-1.21832
1858	-0.462306	-2.20408	-1.85653	-1.66132	-0.845978	-1.21707
1859	-0.489528	-2.23107	-1.88694	-1.67296	-0.866991	-1.21661
1860	-0.508671	-2.24984	-1.90915	-1.69082	-0.865813	-1.20905
1861	-0.507316	-2.24888	-1.9126	-1.69858	-0.84689	-1.18346
1862	-0.505328	-2.24709	-1.91527	-1.69349	-0.853478	-1.15796
1863	-0.503939	-2.2457	-1.91839	-1.68847	-0.848332	-1.13373
1864	-0.511552	-2.25315	-1.93041	-1.69778	-0.84658	-1.11916
1865	-0.512002	-2.25325	-1.93509	-1.69837	-0.850514	-1.09801
1866	-0.535796	-2.27694	-1.96327	-1.71771	-0.720636	-1.10065
1867	-0.557956	-2.29855	-1.98942	-1.77665	-0.714104	-1.10193
1868	-0.611477	-2.35135	-2.04677	-1.82908	-0.806061	-1.13509
1869	-0.636226	-2.37521	-2.07525	-1.85259	-0.765632	-1.13996
1870	-0.675752	-2.41369	-2.24199	-1.87806	-0.786688	-1.16053
1871	-0.715394	-2.45133	-2.27736	-1.9148	-0.741473	-1.16331
1872	-0.751319	-2.48495	-2.30817	-1.94752	-0.76978	-1.16468
1873	-0.781514	-2.51266	-2.33489	-1.97436	-0.816179	-1.16249
1874	-0.811674	-2.54015	-2.36288	-2.00097	-0.781004	-1.16221
1875	-0.838424	-2.56405	-2.38991	-2.024	-0.753542	-1.1603
1876	-0.839911	-2.56317	-2.39332	-2.02222	-0.664027	-1.13438
1877	-0.846651	-2.56737	-2.39989	-2.02552	-0.655073	-1.11528
1878	-0.837347	-2.55527	-2.391	-1.9197	-0.526317	-1.08149
1879	-0.852596	-2.56749	-2.40709	-1.92435	-0.52426	-1.07351
1880	-0.866493	-2.57824	-2.41751	-1.91924	-0.460037	-1.0654
1881	-0.905565	-2.62268	-2.46027	-1.96801	-0.468033	-1.10576
1882	-0.943884	-2.66587	-2.51231	-1.97607	-0.487499	-1.14536
1883	-0.969236	-2.69557	-2.53998	-2.00614	-0.451424	-1.17192
1884	-1.01209	-2.74239	-2.58609	-2.02085	-0.468094	-1.19185
1885	-1.03997	-2.77382	-2.6137	-2.07755	-0.439181	-1.2062
1886	-1.03061	-2.76844	-2.61112	-2.03886	-0.424649	-1.18771
1887	-1.02249	-2.76383	-2.61034	-2.02377	-0.370102	-1.1818
1888	-1.03582	-2.77959	-2.62965	-2.01542	-0.361849	-1.1661
1889	-1.11739	-2.86323	-2.71705	-2.05352	-0.414132	-1.205
1890	-1.06781	-2.81533	-2.66318	-1.98995	-0.280929	-1.02838
1891	-1.12397	-2.86914	-2.71408	-2.02846	-0.262434	-1.07731
1892	-1.12503	-2.86755	-2.49387	-2.0021	-0.235661	-0.950413
1893	-1.14626	-2.8857	-2.38405	-1.98936	-0.14852	-0.380094
1894	-1.17456	-2.91054	-2.3969	-2.0532	-0.191537	-0.224243
1895	-1.20096	-2.93319	-2.21056	-2.01691	-0.0902453	-0.0401185
1896	-1.20419	-2.92514	-2.15376	-1.98831	-0.0868631	0.134134
1897	-1.27506	-2.98471	-2.06908	-2.0059	-0.0491521	0.147084
1898	-1.30239	-3.00067	-1.97752	-2.00251	0.0150946	0.301744
1899	-1.42331	-3.10552	-2.23108	-2.08001	-0.00222051	0.100257
1900	-1.44466	-3.12	-2.21472	-2.03255	0.0841521	-0.536231
1901	-1.03749	-3.02346	-1.66086	-1.91297	0.154437	-0.139234
1902	-1.00316	-2.99623	-1.99288	-1.8929	0.0790295	0.136613
1903	-1.06498	-2.93586	-1.51228	-1.91214	-0.0307984	0.307185
1904	-1.05949	-2.91303	-1.45226	-1.85442	0.00707098	0.378949
1905	-1.03563	-2.86929	-1.31364	-1.8326	-0.138421	0.482851
1906	-1.03916	-2.48606	-1.33438	-1.81374	-0.100615	0.540235
1907	-1.07631	-2.53602	-1.25524	-1.84392	-0.0993361	0.55472
1908	-1.13546	-2.47375	-1.31624	-1.8462	-0.187735	0.497945
1909	-1.08239	-2.44288	-1.21713	-1.76285	-0.109214	0.664626
1910	-1.04032	-2.47565	-1.2353	-1.82961	-0.143824	0.759447
1911	-1.00728	-2.32172	-1.17671	-1.80447	-0.16201	0.714495
1912	-0.941764	-2.65272	-1.34449	-1.74284	-0.114764	0.74997
1913	-0.984713	-2.69549	-1.40796	-1.75861	-0.165118	0.747578
1914	-1.02522	-2.51773	-1.32736	-1.67219	-0.148806	0.801772
1915	-1.0844	-2.48841	-1.33213	-1.62832	-0.192973	0.804458
1916	-1.12041	-2.4692	-1.30254	-1.64716	-0.183741	0.907706
1917	-0.603229	-1.891	-0.755287	-1.10639	0.260138	1.48598
1918	-0.634706	-1.88885	-0.800169	-1.09315	-0.433185	1.39479
1919	-0.762572	-2.01569	-0.965459	-1.23085	-0.67385	1.22733
1920	-0.848805	-2.09553	-1.0666	-1.44491	-0.874022	1.17651
1921	-0.663098	-1.88105	-0.832244	-1.19195	-0.610044	1.37716
1922	-0.824402	-2.06819	-1.07796	-1.43418	-0.702909	1.0106
1923	-0.919034	-2.12925	-1.11386	-1.58211	-0.779258	1.02964
1924	-1.01678	-2.20873	-1.20827	-1.69467	-0.825889	0.937194
1925	-1.02993	-2.25276	-1.20812	-1.75218	-0.873451	0.92411
1926	-1.04468	-2.31134	-1.25945	-1.79137	-0.697271	0.921957
1927	-1.15827	-2.40009	-1.2773	-1.91164	-0.703797	0.734538
1928	-1.21496	-2.43799	-1.21092	-2.12129	-0.718839	0.664892
1929	-1.28938	-2.503	-1.09699	-2.19316	-0.747458	0.583352
1930	-1.39279	-2.54624	-1.2211	-2.2614	-0.525831	0.434478
1931	-1.48549	-2.55634	-1.31759	-2.33757	-0.416028	0.281111
1932	-1.52946	-2.60832	-1.36232	-2.41386	-0.399081	0.147901
1933	-1.55565	-2.61013	-1.35594	-2.47155	-0.366189	0.161108
1934	-1.60915	-2.58664	-1.35299	-2.47891	-0.262409	0.217143
1935	-1.65607	-2.58516	-1.41865	-2.54162	-0.245636	0.226971
1936	-1.72237	-2.57734	-1.40945	-2.61041	-0.19719	0.239865
1937	-1.78687	-2.71503	-1.40765	-2.68276	-0.302889	0.153386
1938	-1.80167	-2.76953	-1.41309	-2.65996	-0.303391	0.157223
1939	-1.87142	-2.74844	-1.44387	-2.74604	-0.388369	0.103802
1940	-1.21375	-1.98085	-0.86341	-2.08602	0.366257	0.756518
1941	-0.868411	-1.50824	-0.605408	-1.74325	0.610458	1.13478
1942	-0.793722	-1.37832	-1.27502	-1.6609	0.431222	1.27875
1943	-0.871695	-1.58089	-0.846471	-1.81848	0.46743	1.15895
1944	-0.774609	-1.46408	-1.36463	-1.70057	0.592769	1.34878
1945	-0.556545	-1.57701	-1.77331	-1.47105	0.713372	1.54822
1946	-1.58254	-2.81133	-3.22367	-2.54355	-0.240529	0.457176
1947	-1.86736	-3.11078	-3.09052	-2.73726	-0.406721	0.105367
1948	-1.88429	-3.20791	-2.19529	-2.75154	-0.378268	0.0846977
1949	-1.72225	-2.76672	-1.74914	-2.57826	-0.129898	0.266361
1950	-1.08692	-2.62581	-2.45514	-2.37024	-0.0370135	0.355382
1951	-1.21162	-2.66637	-2.7013	-2.51063	-0.153973	0.229158
1952	-1.15015	-2.55877	-2.5179	-2.51198	-0.121256	0.260583
1953	-1.1483	-2.51587	-2.50421	-2.48006	-0.0639385	0.25373
1954	-1.13114	-2.46534	-2.5005	-2.48116	-0.0586196	0.211301
1955	-1.18243	-2.47323	-2.34988	-2.50681	-0.0696575	0.175673
1956	-1.25082	-2.5174	-2.45146	-2.59566	-0.0987731	0.0928187
1957	-1.17214	-2.32102	-2.33525	-2.42387	0.0893674	0.194202
1958	-1.17748	-1.88158	-2.41365	-2.46282	0.0902006	0.181737
1959	-1.16596	-1.60948	-2.34618	-2.39596	0.16756	0.167897
1960	-1.15734	-1.63865	-2.55792	-2.44367	0.117212	0.0864742
1961	-1.16557	-1.92107	-2.41799	-2.43414	0.118847	0.0793865
1962	-1.16317	-2.11849	-2.56305	-2.40074	0.142142	0.0562334
1963	-1.21898	-2.20298	-2.67188	-2.42857	0.139196	-0.00594959
1964	-1.33031	-2.30312	-2.7779	-2.53058	0.102447	-0.0226922
1965	-1.40387	-2.28068	-2.79872	-2.51844	0.113014	-0.04722
1966	-1.39203	-2.27191	-2.93447	-2.52797	0.104626	-0.118265
1967	-1.33433	-2.37949	-2.91849	-2.50091	0.199121	-0.0589665
1968	-1.33543	-2.42987	-2.92389	-2.51888	0.128687	-0.192068
1969	-1.37214	-2.36679	-2.78667	-2.58695	0.0949464	-0.251912
1970	-1.41604	-2.27542	-2.86411	-2.67202	0.0290376	-0.341574
1971	-1.31137	-2.1429	-2.80785	-2.58129	0.129547	-0.189533
1972	-1.25703	-2.12276	-2.75883	-2.57741	0.170974	-0.17273
1973	-1.1839	-2.14119	-2.72751	-2.60659	0.197712	-0.127267
1974	-1.05459	-2.0947	-2.64052	-2.50108	0.305189	-0.07688
1975	-1.05099	-2.00867	-2.66783	-2.50137	0.328443	-0.0292326
1976	-1.05575	-2.0622	-2.74255	-2.53511	0.292743	-0.0553007
1977	-1.05535	-1.94994	-2.59726	-2.51051	0.324193	-0.0555912
1978	-1.00999	-1.85347	-2.56159	-2.53944	0.335302	-0.0590234
1979	-1.06271	-1.9267	-2.6075	-2.5703	0.257623	-0.174084
1980	-1.01242	-1.84405	-2.44004	-2.45546	0.377518	-0.0629408
1981	-0.985389	-1.79392	-2.30539	-2.34468	0.453208	0.0511685
1982	-0.945316	-1.72123	-2.22568	-2.32607	0.493421	0.0438215
1983	-0.964916	-1.69212	-2.23117	-2.28496	0.472111	-0.0186241
1984	-1.00003	-1.68216	-2.24383	-2.30411	0.386813	-0.050048
1985	-1.00058	-1.7192	-2.26301	-2.33257	0.310034	-0.137178
1986	-1.05799	-1.77957	-2.31452	-2.3963	0.23077	-0.286203
1987	-1.04469	-1.69715	-2.24739	-2.32523	0.278888	-0.222003
1988	-1.06053	-1.63289	-2.18435	-2.28314	0.271997	-0.225751
1989	-1.03984	-1.54268	-2.09291	-2.17762	0.326709	-0.174363
1990	-1.01885	-1.43589	-1.88408	-2.10232	0.433772	-0.115398
1991	-0.99743	-1.37722	-1.82138	-2.05437	0.420209	-0.147481
1992	-0.950906	-1.27069	-1.74281	-1.98235	0.398512	-0.12887
1993	-0.879845	-1.14467	-1.65312	-1.90106	0.447136	-0.0798624
1994	-0.845283	-1.1166	-1.60767	-1.86913	0.274223	-0.0600719
1995	-0.792322	-0.991177	-1.5058	-1.76871	0.199882	0.023495
1996	-0.711402	-0.825373	-1.42315	-1.70196	0.208139	0.079925
1997	-0.664206	-0.874054	-1.3297	-1.65587	0.155397	0.142731
1998	-0.627004	-0.831302	-1.31735	-1.61957	0.209916	0.1933
1999	-0.574902	-0.777753	-1.24726	-1.54232	0.249044	0.16543
2000	-0.610589	-0.652946	-1.21154	-1.52031	0.275783	0.184006
2001	-0.531477	-0.586907	-1.13055	-1.47567	0.341743	0.415289
2002	-0.482085	-0.495818	-1.0664	-1.43936	0.362718	0.457897
2003	-0.490434	-0.371018	-1.03731	-1.4391	0.35666	0.47575
2004	-0.405076	-0.203184	-0.897293	-1.34581	0.382743	0.557409
2005	-0.388707	-0.0979965	-0.789127	-1.30296	0.389149	0.543065
2006	-0.324658	0.00975282	-0.663667	-1.24989	0.443533	0.553758
2007	-0.212143	0.103965	-0.481157	-1.13257	0.458527	0.630622
2008	-0.074841	0.1954	-0.370933	-0.997803	0.531864	0.745799
2009	-0.0557237	0.240992	-0.255062	-0.890374	0.510274	0.674975
2010	-0.0125826	0.208235	-0.287307	-0.904134	0.486894	0.690558
2011	0.0852621	0.381354	-0.0361493	-0.778131	0.644205	0.758591
2012	0.209801	0.476651	0.195849	-0.663686	0.712349	0.871391
2013	0.314308	0.488026	0.2681	-0.613493	0.74401	0.944619
2014	0.35659	0.414242	0.301895	-0.568334	0.717494	0.976464
2015	0.332518	0.400113	0.230014	-0.516809	0.733144	0.948708
2016	0.310823	0.394894	0.355443	-0.488717	0.736786	0.974697
2017	0.352222	0.419726	0.455094	-0.416804	0.798684	0.993326
2018	0.366702	0.464669	0.579868	-0.342645	0.890994	1.05103
