# Supplementary material for: A long-run convergence analysis of aerosol precursors, reactive gases, and aerosols in the BRICS and Indonesia: is a global emissions abatement agenda supported?
Source: Environ Sci Pollut Res Int. 2022 Sep 29;30(6):15722–39. doi: 10.1007/s11356-022-22988-9 (PMC9908704; doi:10.1007/s11356-022-22988-9)
Supplement: Supplementary file 2 — (ZIP 232 kb) [file 11356_2022_22988_MOESM2_ESM.zip › OC_sweden.xlsx]

## Sheet: Hoja1
	Brazil	China	Indonesia	India	Russian Federation	South Africa
year	BRA	CHN	IDN	IND	RUS	ZAF
1820	0.0810784	-0.864386	-0.231597	-0.492379	0.922559	0.492055
1821	0.0928991	-0.86252	-0.228873	-0.492086	0.921014	0.493009
1822	0.106358	-0.858375	-0.223893	-0.489474	0.921641	0.496185
1823	0.122158	-0.851288	-0.215986	-0.48387	0.925227	0.502256
1824	0.137621	-0.84396	-0.207914	-0.477983	0.929037	0.508512
1825	0.152765	-0.836412	-0.199635	-0.471831	0.933173	0.514943
1826	0.166531	-0.829723	-0.192234	-0.466502	0.936384	0.520462
1827	0.175786	-0.827056	-0.188918	-0.465143	0.93568	0.521916
1828	0.182084	-0.826876	-0.188104	-0.46624	0.932375	0.520834
1829	0.186904	-0.82773	-0.188335	-0.468321	0.928097	0.518674
1830	0.192374	-0.827508	-0.187502	-0.469294	0.924871	0.517545
1831	0.198329	-0.826557	-0.185907	-0.467381	0.934192	0.518604
1832	0.2032	-0.826249	-0.185011	-0.46614	0.942444	0.518902
1833	0.211789	-0.821804	-0.180028	-0.460779	0.954543	0.523222
1834	0.220297	-0.817032	-0.174824	-0.455114	0.966724	0.527753
1835	0.229395	-0.811282	-0.168739	-0.448493	0.979599	0.533152
1836	0.199561	-0.844087	-0.201209	-0.480452	0.953624	0.499885
1837	0.20499	-0.841273	-0.198153	-0.476807	0.963007	0.502134
1838	0.206885	-0.841642	-0.198377	-0.476372	0.968875	0.501091
1839	0.206687	-0.843771	-0.200356	-0.477713	0.972759	0.498187
1840	0.208366	-0.843698	-0.200271	-0.476876	0.978611	0.497383
1841	0.214187	-0.838502	-0.195785	-0.471464	0.981317	0.502396
1842	0.218234	-0.834773	-0.192901	-0.46754	0.98254	0.505808
1843	0.217543	-0.835487	-0.19445	-0.468081	0.979232	0.50465
1844	0.227329	-0.825438	-0.185321	-0.457884	0.986598	0.514128
1845	0.239373	-0.812855	-0.173738	-0.445175	0.996452	0.526018
1846	0.232536	-0.818885	-0.180804	-0.451098	0.987702	0.519172
1847	0.228244	-0.822112	-0.185145	-0.45424	0.981551	0.515012
1848	0.227641	-0.821399	-0.185577	-0.453465	0.979344	0.514676
1849	0.239916	-0.807565	-0.172964	-0.43959	0.990163	0.527348
1850	0.249859	-0.796972	-0.162828	-0.428999	0.997573	0.541367
1851	0.245418	-0.801601	-0.16794	-0.431508	0.99532	0.545904
1852	0.241643	-0.805557	-0.172385	-0.433346	0.993784	0.551101
1853	0.236541	-0.810841	-0.178155	-0.436509	0.990922	0.554965
1854	0.229407	-0.81815	-0.185952	-0.441704	0.986028	0.556792
1855	0.226952	-0.820666	-0.188991	-0.442102	0.986082	0.563407
1856	0.210318	-0.836988	-0.205782	-0.45631	0.972059	0.556257
1857	0.195885	-0.85098	-0.220274	-0.468189	0.960522	0.551433
1858	0.177168	-0.86923	-0.239018	-0.483921	0.944937	0.542342
1859	0.16253	-0.883264	-0.253579	-0.495599	0.933359	0.537458
1860	0.148386	-0.896878	-0.26771	-0.507103	0.922252	0.532986
1861	0.143801	-0.901319	-0.2726	-0.509542	0.920192	0.537801
1862	0.138724	-0.906216	-0.277971	-0.512237	0.917393	0.542152
1863	0.131859	-0.912764	-0.284981	-0.516583	0.912828	0.544843
1864	0.12748	-0.916894	-0.289591	-0.518597	0.910546	0.549948
1865	0.122585	-0.921503	-0.294666	-0.521074	0.907558	0.554564
1866	0.118959	-0.925835	-0.299547	-0.523242	0.906438	0.559462
1867	0.115106	-0.928548	-0.302823	-0.524486	0.906122	0.565973
1868	0.106479	-0.936002	-0.310821	-0.529847	0.900489	0.567736
1869	0.105002	-0.936266	-0.311643	-0.528021	0.902474	0.57668
1870	0.0959567	-0.944059	-0.443008	-0.488962	0.896486	0.576869
1871	0.0722477	-0.967038	-0.457983	-0.511708	0.872803	0.5534
1872	0.0499091	-0.988586	-0.470081	-0.533025	0.849892	0.53134
1873	0.0297199	-1.00862	-0.484388	-0.552831	0.828122	0.510771
1874	0.0104013	-1.02771	-0.500824	-0.571684	0.80771	0.491137
1875	-0.00834866	-1.04614	-0.522249	-0.589888	0.787704	0.472135
1876	-0.00379456	-1.04131	-0.521365	-0.58479	0.790941	0.476609
1877	0.00160737	-1.03554	-0.515026	-0.57876	0.794342	0.481992
1878	0.00696273	-1.02974	-0.510364	-0.571101	0.798658	0.487398
1879	0.0119248	-1.02424	-0.507258	-0.56546	0.80153	0.492477
1880	0.0145081	-1.02112	-0.496843	-0.561847	0.802647	0.49523
1881	0.0122322	-1.02317	-0.498399	-0.563508	0.798187	0.493026
1882	0.0102094	-1.02487	-0.512512	-0.564568	0.79403	0.491137
1883	0.00913714	-1.02553	-0.510694	-0.564562	0.791267	0.490269
1884	0.00944346	-1.02475	-0.509838	-0.563227	0.788819	0.490852
1885	0.0107866	-1.02323	-0.500471	-0.561498	0.787494	0.492135
1886	0.0241022	-1.00975	-0.480794	-0.547489	0.798463	0.505564
1887	0.0366304	-0.996996	-0.464183	-0.534162	0.808496	0.518237
1888	0.0480718	-0.985256	-0.45132	-0.521924	0.817475	0.529892
1889	0.0599122	-0.973064	-0.44167	-0.509171	0.82719	0.541978
1890	0.0722708	-0.960296	-0.415582	-0.49596	0.837415	0.554668
1891	0.0814766	-0.950152	-0.409683	-0.485293	0.844248	0.565141
1892	0.0908038	-0.93983	-0.395776	-0.474403	0.851099	0.57585
1893	0.10006	-0.92951	-0.396009	-0.463649	0.858698	0.587121
1894	0.110836	-0.917609	-0.380731	-0.451249	0.866751	0.599546
1895	0.122744	-0.904528	-0.3599	-0.437156	0.876228	0.61324
1896	0.127619	-0.895159	-0.349319	-0.426668	0.882436	0.623297
1897	0.132115	-0.886254	-0.333763	-0.416683	0.889555	0.632638
1898	0.137324	-0.876714	-0.318061	-0.405845	0.904896	0.642933
1899	0.141342	-0.868427	-0.304052	-0.396311	0.919943	0.651026
1900	0.144802	-0.859793	-0.289421	-0.38584	0.934478	0.658281
1901	0.16735	-0.838546	-0.266663	-0.363971	0.94793	0.68023
1902	0.188509	-0.818355	-0.246228	-0.343174	0.959772	0.701488
1903	0.20869	-0.798436	-0.224226	-0.323742	0.971328	0.722203
1904	0.229844	-0.778022	-0.202471	-0.302857	0.986104	0.743425
1905	0.251787	-0.756712	-0.179527	-0.281609	0.997892	0.765815
1906	0.268569	-0.737229	-0.162555	-0.265518	1.00813	0.780947
1907	0.285292	-0.721934	-0.145081	-0.249478	1.01858	0.795898
1908	0.301983	-0.704807	-0.128278	-0.23318	1.02629	0.810346
1909	0.32096	-0.687442	-0.108834	-0.215568	1.03738	0.828175
1910	0.344597	-0.665461	-0.0852818	-0.193112	1.05098	0.850561
1911	0.35003	-0.659161	-0.0792423	-0.189608	1.04839	0.851798
1912	0.360519	-0.655599	-0.0702321	-0.180549	1.0529	0.857755
1913	0.36921	-0.648581	-0.0619849	-0.173285	1.05473	0.853285
1914	0.381694	-0.636469	-0.0493167	-0.162457	1.05297	0.868332
1915	0.392213	-0.620581	-0.0390396	-0.149819	1.0495	0.872585
1916	0.428182	-0.591846	-0.00782206	-0.122606	1.06842	0.898277
1917	0.486984	-0.53982	0.0419541	-0.0718	1.10682	0.946032
1918	0.524147	-0.5093	0.076961	-0.041604	1.1099	0.970923
1919	0.564174	-0.475467	0.113224	-0.00895445	1.12868	0.979334
1920	0.596637	-0.449054	0.141702	0.0132688	1.14171	1.0017
1921	0.65141	-0.39588	0.195942	0.0673326	1.19613	1.05083
1922	0.67724	-0.371861	0.218643	0.0903256	1.21294	1.06841
1923	0.708641	-0.341054	0.249373	0.119544	1.24556	1.09931
1924	0.739126	-0.311481	0.279748	0.148744	1.26712	1.12736
1925	0.787576	-0.267486	0.324122	0.192446	1.29564	1.16995
1926	0.823204	-0.233978	0.35893	0.223675	1.32096	1.20077
1927	0.835942	-0.221606	0.37221	0.232673	1.31844	1.20679
1928	0.876446	-0.181979	0.412503	0.268757	1.34458	1.24126
1929	0.897617	-0.16155	0.432259	0.286268	1.35168	1.25607
1930	0.933244	-0.125862	0.463184	0.318642	1.38333	1.28475
1931	0.966409	-0.0925011	0.48809	0.34484	1.41542	1.30909
1932	1.00115	-0.058958	0.515331	0.37227	1.45542	1.33517
1933	1.03118	-0.0287755	0.539758	0.39574	1.49139	1.35765
1934	1.05367	-0.00477556	0.557058	0.413683	1.52357	1.37374
1935	1.0805	0.0236683	0.578115	0.434886	1.55628	1.39369
1936	1.09115	0.0349263	0.583796	0.439824	1.56953	1.39784
1937	1.0937	0.0279065	0.5754	0.434278	1.54921	1.38759
1938	1.14085	0.0666904	0.610215	0.474847	1.57465	1.42276
1939	1.14404	0.0665751	0.602897	0.469761	1.55312	1.41421
1940	1.27567	0.197149	0.721847	0.594743	1.68963	1.53407
1941	1.34246	0.261848	0.778536	0.649282	1.73282	1.58536
1942	1.41398	0.328569	0.825328	0.710396	1.75643	1.64235
1943	1.41252	0.316097	0.823231	0.697115	1.78121	1.6255
1944	1.52157	0.420138	0.922106	0.797731	1.87087	1.72172
1945	1.7773	0.653753	1.16726	1.04615	2.14243	1.96335
1946	1.53166	0.395395	0.917222	0.792803	1.90815	1.70165
1947	1.42676	0.28652	0.81126	0.684169	1.80665	1.58542
1948	1.34211	0.195429	0.732586	0.593666	1.7045	1.49339
1949	1.43069	0.292008	0.823383	0.677867	1.7814	1.5746
1950	1.42345	0.297799	0.816635	0.677165	1.77459	1.6266
1951	1.31573	0.200865	0.709351	0.56726	1.66877	1.50937
1952	1.32548	0.221696	0.721977	0.57539	1.67048	1.51387
1953	1.41166	0.313863	0.810206	0.660561	1.74531	1.59181
1954	1.40861	0.3209	0.808875	0.655842	1.73565	1.57946
1955	1.37167	0.294338	0.775438	0.618292	1.69949	1.53583
1956	1.34968	0.303105	0.755408	0.596017	1.66819	1.49995
1957	1.40246	0.388192	0.81076	0.65239	1.71102	1.5366
1958	1.4017	0.46602	0.811212	0.651934	1.68891	1.52293
1959	1.40486	0.528322	0.818174	0.657107	1.66774	1.50498
1960	1.39742	0.552925	0.811858	0.652072	1.62756	1.4799
1961	1.42816	0.540064	0.854347	0.686542	1.62383	1.49868
1962	1.46291	0.543199	0.894143	0.725112	1.62686	1.52142
1963	1.41239	0.481126	0.850466	0.677906	1.55635	1.45989
1964	1.41144	0.461661	0.856849	0.676126	1.53382	1.4575
1965	1.40408	0.451468	0.865554	0.679707	1.51174	1.4534
1966	1.40373	0.463091	0.878112	0.684861	1.49414	1.45114
1967	1.4275	0.46918	0.918679	0.716622	1.49767	1.48118
1968	1.41807	0.486581	0.932555	0.722523	1.46811	1.47688
1969	1.38566	0.483221	0.914584	0.69311	1.41285	1.43619
1970	1.369	0.513987	0.917207	0.686655	1.39741	1.41804
1971	1.37483	0.548814	0.93332	0.702701	1.36963	1.39531
1972	1.3687	0.568648	0.939109	0.712985	1.35807	1.41546
1973	1.11896	0.34236	0.712791	0.494485	1.11969	1.19555
1974	1.20863	0.45392	0.826456	0.617725	1.2215	1.32917
1975	1.14012	0.461384	0.801131	0.595569	1.16628	1.34624
1976	1.05035	0.407044	0.74185	0.547647	1.0829	1.25161
1977	0.989943	0.417444	0.719921	0.532329	1.01956	1.17181
1978	0.847766	0.373912	0.647302	0.464566	0.916023	1.10771
1979	0.722049	0.285535	0.557115	0.387572	0.783863	0.972445
1980	0.658881	0.213326	0.505431	0.327157	0.709545	0.894522
1981	0.559696	0.152142	0.440373	0.269356	0.582296	0.819456
1982	0.518841	0.198629	0.470457	0.293439	0.572125	0.830915
1983	0.508682	0.203782	0.472897	0.298603	0.524754	0.799103
1984	0.436209	0.13642	0.386333	0.223137	0.38207	0.765975
1985	0.297952	0.057857	0.300203	0.122765	0.236708	0.648701
1986	0.261747	0.0694843	0.299804	0.113279	0.213863	0.614046
1987	0.307505	0.115797	0.338122	0.143899	0.217055	0.668891
1988	0.268437	0.148003	0.363948	0.167334	0.196499	0.702275
1989	0.247455	0.184402	0.404486	0.200443	0.190041	0.763516
1990	0.178059	0.203289	0.540022	0.220646	0.409069	0.792086
1991	0.134031	0.180283	0.532577	0.210173	0.357005	0.780212
1992	0.111828	0.143919	0.519663	0.188375	0.295426	0.760203
1993	0.056998	0.134108	0.503333	0.153136	0.263883	0.772181
1994	0.0874776	0.143155	0.506212	0.147707	0.0799484	0.761195
1995	-0.000218632	0.122155	0.455002	0.088522	0.0252586	0.696422
1996	-0.0654264	0.0140778	0.39189	0.0269775	-0.122974	0.614226
1997	-0.0475094	0.0301854	0.410127	0.0301995	-0.132883	0.614541
1998	-0.0208492	-0.0358933	0.407639	0.00668971	-0.166167	0.577694
1999	0.058556	-0.017149	0.464147	0.0619927	-0.0575382	0.591352
2000	-0.0972386	-0.140899	0.379084	-0.0381678	-0.146409	0.386931
2001	-0.00297213	-0.10432	0.423166	0.0158941	-0.0709878	0.423412
2002	0.0656217	-0.0941917	0.429279	0.0371724	-0.0502041	0.406296
2003	0.0774239	-0.128277	0.393498	0.00374805	-0.126913	0.324127
2004	0.105808	-0.131516	0.371541	0.00163027	-0.0789529	0.310752
2005	0.0645864	-0.173399	0.309216	-0.0641243	-0.100223	0.263176
2006	0.127102	-0.154255	0.329616	-0.094611	-0.073798	0.303541
2007	0.142518	-0.191543	0.32512	-0.0687671	-0.0897741	0.364478
2008	0.15128	-0.219364	0.315962	-0.0161327	-0.0833115	0.386319
2009	0.133484	-0.235908	0.301512	0.0282654	-0.0781461	0.350742
2010	0.123795	-0.295542	0.215111	-0.00229319	-0.110266	0.0785311
2011	0.0623757	-0.33379	0.209433	-0.00710585	-0.126458	0.0800599
2012	0.0201977	-0.387519	0.219373	-0.0646135	-0.184283	0.170672
2013	0.11884	-0.275386	0.361695	0.0431151	-0.0628697	0.327977
2014	0.150377	-0.239418	0.423799	0.073362	-0.0237558	0.386901
2015	0.134468	-0.266079	0.429597	0.052217	-0.0208359	0.334447
2016	0.104498	-0.334065	0.385087	0.0358201	-0.0208565	0.253469
2017	0.0904539	-0.359219	0.378969	0.0157468	-0.0296124	0.411887
2018	0.0909385	-0.335499	0.403307	0.034601	-0.00704226	0.432362
