# Supplementary material for: A long-run convergence analysis of aerosol precursors, reactive gases, and aerosols in the BRICS and Indonesia: is a global emissions abatement agenda supported?
Source: Environ Sci Pollut Res Int. 2022 Sep 29;30(6):15722–39. doi: 10.1007/s11356-022-22988-9 (PMC9908704; doi:10.1007/s11356-022-22988-9)
Supplement: Supplementary file 2 — (ZIP 232 kb) [file 11356_2022_22988_MOESM2_ESM.zip › SO2_sweden.xlsx]

## Sheet: Hoja1
	Brazil	China	Indonesia	India	Russian Federation	South Africa
year	BRA	CHN	IDN	IND	RUS	ZAF
1820	-1.27819	-1.47099	-0.758187	-1.2164	0.350973	-0.898443
1821	-1.26706	-1.46986	-0.756211	-1.21684	0.351635	-0.898214
1822	-1.2543	-1.46647	-0.751983	-1.21495	0.354533	-0.895767
1823	-1.2392	-1.46013	-0.744833	-1.21008	0.360337	-0.89043
1824	-1.22445	-1.45356	-0.737524	-1.20494	0.366338	-0.884913
1825	-1.21001	-1.44677	-0.730012	-1.19953	0.372526	-0.879227
1826	-1.19697	-1.44085	-0.723382	-1.19495	0.377814	-0.874456
1827	-1.18843	-1.43896	-0.720844	-1.19435	0.379046	-0.873757
1828	-1.18286	-1.43956	-0.720812	-1.1962	0.377754	-0.875598
1829	-1.17877	-1.44119	-0.72183	-1.19905	0.375393	-0.878522
1830	-1.17404	-1.44176	-0.721789	-1.20079	0.37733	-0.88042
1831	-1.23182	-1.5046	-0.783994	-1.26265	0.318783	-0.819581
1832	-1.28632	-1.56372	-0.842528	-1.32082	0.261861	-0.770638
1833	-1.33327	-1.61487	-0.893147	-1.37103	0.214664	-0.726058
1834	-1.3777	-1.66309	-0.940938	-1.41834	0.166443	-0.688534
1835	-1.41697	-1.70577	-0.983286	-1.46013	0.126781	-0.653718
1836	-1.4531	-1.74492	-1.02211	-1.49842	0.0904843	-0.62231
1837	-1.49114	-1.78564	-1.06259	-1.53828	0.0524795	-0.598364
1838	-1.53089	-1.82771	-1.10452	-1.57953	0.0129634	-0.580873
1839	-1.56975	-1.86855	-1.14522	-1.61957	-0.0254647	-0.566583
1840	-1.60294	-1.90341	-1.18007	-1.65364	-0.0580478	-0.550205
1841	-1.63402	-1.93518	-1.21256	-1.68517	-0.0911913	-0.534245
1842	-1.66412	-1.96566	-1.24388	-1.71543	-0.123119	-0.520142
1843	-1.69292	-1.99454	-1.27361	-1.74412	-0.153534	-0.507275
1844	-1.72035	-2.02178	-1.30177	-1.77119	-0.182367	-0.495299
1845	-1.74449	-2.04544	-1.32644	-1.7947	-0.207705	-0.482061
1846	-1.76962	-2.06983	-1.35187	-1.81897	-0.233845	-0.471654
1847	-1.79761	-2.09682	-1.37998	-1.84585	-0.262648	-0.46576
1848	-1.82377	-2.12173	-1.40604	-1.87067	-0.289444	-0.459552
1849	-1.84589	-2.14235	-1.42788	-1.89123	-0.312016	-0.450675
1850	-1.85387	-2.15021	-1.43646	-1.89909	-0.304649	-0.428035
1851	-1.84976	-2.14697	-1.43355	-1.89372	-0.351072	-0.400467
1852	-1.84691	-2.14497	-1.43189	-1.8896	-0.381981	-0.375178
1853	-1.84582	-2.14471	-1.43197	-1.88722	-0.41515	-0.352597
1854	-1.84488	-2.14459	-1.43218	-1.88499	-0.448996	-0.33106
1855	-1.83985	-2.14025	-1.42821	-1.87853	-0.420985	-0.30616
1856	-1.84197	-2.1418	-1.43007	-1.87797	-0.477938	-0.287939
1857	-1.84465	-2.14378	-1.43239	-1.87783	-0.477187	-0.270896
1858	-1.84518	-2.14357	-1.43251	-1.78741	-0.396021	-0.252385
1859	-1.84536	-2.14286	-1.43216	-1.73532	-0.389044	-0.234055
1860	-1.84077	-2.13744	-1.42709	-1.7276	-0.357611	-0.211661
1861	-1.82924	-2.12644	-1.41641	-1.74491	-0.306825	-0.184257
1862	-1.81746	-2.11515	-1.40545	-1.72169	-0.295714	-0.157134
1863	-1.80688	-2.1049	-1.39553	-1.69849	-0.268912	-0.131616
1864	-1.80378	-2.10219	-1.39316	-1.70113	-0.242082	-0.114149
1865	-1.79408	-2.09283	-1.38413	-1.69253	-0.22747	-0.0905434
1866	-1.79008	-2.08934	-1.38097	-1.67387	-0.00519869	-0.0732613
1867	-1.78656	-2.08458	-1.37656	-1.79654	0.0400852	-0.055156
1868	-1.81179	-2.10853	-1.40082	-1.8183	-0.037177	-0.0661945
1869	-1.81041	-2.1058	-1.39843	-1.8134	0.056794	-0.0509801
1870	-1.82594	-2.11994	-1.53591	-1.78216	0.0696302	-0.0533496
1871	-1.83196	-2.12543	-1.53343	-1.78725	0.166237	0.182144
1872	-1.83713	-2.12999	-1.52855	-1.79139	0.16048	0.364239
1873	-1.838	-2.13082	-1.5237	-1.79182	0.119607	0.514473
1874	-1.84017	-2.13284	-1.52315	-1.79343	0.219257	0.638393
1875	-1.8386	-2.13103	-1.52447	-1.79122	0.270656	0.747449
1876	-1.87728	-2.1698	-1.56716	-1.82957	0.348147	0.801507
1877	-1.92475	-2.21725	-1.61396	-1.8766	0.299456	0.835369
1878	-1.93237	-2.22474	-1.62253	-1.59369	0.406174	0.899812
1879	-1.97871	-2.27083	-1.67098	-1.65281	0.380755	0.91785
1880	-2.05861	-2.35047	-1.74316	-1.70474	0.391119	0.895846
1881	-2.0975	-2.38946	-1.78182	-1.75304	0.370823	0.891651
1882	-2.16946	-2.46141	-1.86638	-1.77969	0.317346	0.851626
1883	-2.20709	-2.4989	-1.90151	-1.78829	0.34149	0.843487
1884	-2.28253	-2.57412	-1.9768	-1.83152	0.264575	0.812772
1885	-2.33936	-2.63098	-2.02586	-1.92383	0.253959	0.790942
1886	-2.35661	-2.64867	-2.03707	-1.91738	0.163918	0.80276
1887	-2.3829	-2.67529	-2.05959	-1.92468	0.218598	0.79586
1888	-2.46016	-2.75278	-2.13574	-1.98009	0.163357	0.757698
1889	-2.61493	-2.90771	-2.29065	-2.02941	0.0547591	0.649516
1890	-2.60276	-2.89561	-2.25806	-1.93115	0.146178	0.764976
1891	-2.68208	-2.97398	-2.33675	-1.9814	0.126937	0.631943
1892	-2.69016	-2.98103	-2.19839	-1.94935	0.166482	0.665881
1893	-2.71787	-3.00761	-2.19445	-1.95697	0.256991	1.10726
1894	-2.79211	-3.08065	-2.23018	-2.0275	0.233545	1.17364
1895	-2.82415	-3.11142	-2.14842	-1.9479	0.262215	1.31925
1896	-2.84911	-3.13067	-2.13519	-1.92731	0.261517	1.4456
1897	-2.95574	-3.23172	-2.15535	-1.98586	0.26511	1.40093
1898	-3.01123	-3.28173	-2.15282	-1.98019	0.298271	1.51163
1899	-3.20414	-3.43821	-2.3813	-2.11304	0.235561	1.21446
1900	-3.22607	-3.48491	-2.36959	-2.02397	0.311944	0.496834
1901	-0.949414	-3.44556	-2.09394	-1.88016	0.352804	0.910495
1902	-0.879424	-3.48034	-2.33361	-1.84028	0.256694	1.14739
1903	-1.03069	-3.13332	-2.11172	-1.89913	0.132418	1.26288
1904	-1.04986	-3.17511	-2.09499	-1.84712	0.151084	1.28024
1905	-1.02815	-3.15749	-1.96547	-1.81661	0.0129366	1.35499
1906	-1.02097	-1.96729	-2.01831	-1.79832	0.0368075	1.37861
1907	-1.08281	-2.09828	-2.03083	-1.81546	0.0250086	1.35552
1908	-1.14297	-1.92919	-2.0965	-1.7815	-0.0519705	1.30289
1909	-1.10874	-1.96207	-1.99815	-1.76565	0.0297874	1.46927
1910	-1.02721	-2.09713	-2.03515	-1.81501	-0.0274811	1.53295
1911	-0.99765	-1.85414	-2.00913	-1.83215	-0.0430889	1.46545
1912	-0.934008	-2.83818	-2.21104	-1.83572	-0.0493626	1.41543
1913	-1.01094	-2.95213	-2.34182	-1.90594	-0.136578	1.35603
1914	-1.36121	-2.73721	-2.30788	-1.89679	-0.209117	1.35438
1915	-1.72905	-2.85962	-2.4224	-1.99373	-0.403475	1.24657
1916	-1.92002	-2.81067	-2.39021	-2.03134	-0.436484	1.30569
1917	-1.55033	-2.16408	-1.79776	-1.43579	0.0253892	1.89637
1918	-1.63682	-2.12646	-1.81385	-1.35458	-0.764255	1.82177
1919	-1.37376	-2.01544	-1.77855	-1.29288	-0.961152	1.82204
1920	-1.36209	-2.09984	-1.89759	-1.65055	-1.27672	1.70965
1921	-1.31249	-1.85224	-1.57193	-1.34261	-0.895681	1.95204
1922	-1.41458	-2.09769	-1.9064	-1.69601	-1.01222	1.4949
1923	-1.4278	-2.08314	-1.95427	-1.86839	-1.06563	1.46459
1924	-1.513	-2.13629	-2.00889	-1.99605	-1.05091	1.33432
1925	-1.47284	-2.14185	-1.94903	-2.02291	-1.03329	1.36715
1926	-1.4855	-2.24556	-1.962	-2.06456	-0.742688	1.34769
1927	-1.64728	-2.39716	-2.08016	-2.2799	-0.8015	1.06147
1928	-1.68428	-2.39797	-1.97165	-2.33337	-0.717623	1.03213
1929	-1.72264	-2.45711	-1.87462	-2.40183	-0.746524	0.974357
1930	-1.91483	-2.47295	-1.95747	-2.47068	-0.441008	0.817984
1931	-2.14546	-2.40198	-2.01289	-2.51451	-0.260559	0.748417
1932	-2.18348	-2.47061	-2.0555	-2.60796	-0.163708	0.61503
1933	-2.18906	-2.4921	-2.09335	-2.72947	-0.139364	0.569278
1934	-2.31968	-2.45215	-2.12609	-2.74851	-0.0379489	0.582027
1935	-2.25226	-2.38832	-2.16736	-2.7968	0.0232236	0.621875
1936	-2.43336	-2.37071	-2.1758	-2.91204	0.0744241	0.582587
1937	-2.43943	-2.55287	-2.16234	-2.97922	-0.0202662	0.518147
1938	-2.45855	-2.61776	-2.11506	-2.90687	0.0466523	0.558827
1939	-2.6034	-2.54536	-2.1418	-3.02817	-0.0215649	0.487766
1940	-2.15038	-1.92115	-1.76609	-2.59668	0.537139	0.924768
1941	-2.02173	-1.56054	-1.61787	-2.38675	0.634142	1.14904
1942	-2.07887	-1.51343	-2.41581	-2.3425	0.370787	1.24694
1943	-2.13952	-1.78397	-1.98524	-2.53425	0.431995	1.10394
1944	-2.12799	-1.67638	-2.48139	-2.38178	0.503492	1.29793
1945	-1.71744	-1.95516	-2.72674	-1.98378	0.855142	1.66603
1946	-2.44077	-3.09743	-3.91214	-2.80887	0.199707	0.80175
1947	-2.60349	-3.345	-3.76156	-2.96849	0.0619456	0.471973
1948	-2.85526	-3.69388	-2.96608	-3.11884	0.00250969	0.352328
1949	-2.82782	-2.89482	-2.57659	-3.01725	0.206404	0.480174
1950	-2.2782	-2.71195	-3.34973	-3.01113	0.231346	0.369577
1951	-2.41715	-2.69873	-3.61489	-3.17953	0.117469	0.21235
1952	-2.38834	-2.57703	-3.44924	-3.22042	0.175227	0.222123
1953	-2.43607	-2.58983	-3.48203	-3.26286	0.151168	0.171687
1954	-2.42652	-2.54203	-3.4935	-3.31701	0.121176	0.104723
1955	-2.49228	-2.57307	-3.34236	-3.40783	0.0620072	0.0269707
1956	-2.60039	-2.62168	-3.45744	-3.53663	-0.0137535	-0.0964931
1957	-2.58805	-2.40647	-3.37578	-3.39718	0.145694	-0.0312131
1958	-2.64291	-1.83386	-3.48766	-3.48663	0.0728305	-0.100379
1959	-2.70206	-1.58816	-3.45698	-3.48	0.0654738	-0.164241
1960	-2.74782	-1.69526	-3.77766	-3.60713	-0.105174	-0.355105
1961	-2.64691	-1.93393	-3.51057	-3.4919	-0.0011621	-0.267084
1962	-2.65193	-2.22309	-3.72697	-3.48729	-0.0275283	-0.359367
1963	-2.75894	-2.37975	-3.87065	-3.55146	-0.156541	-0.458406
1964	-2.82078	-2.45809	-3.93445	-3.61693	-0.185252	-0.475105
1965	-2.90403	-2.4569	-3.90719	-3.59135	-0.195334	-0.489757
1966	-2.93541	-2.5294	-4.10178	-3.67289	-0.287265	-0.595814
1967	-2.84585	-2.63806	-3.98947	-3.61279	-0.17631	-0.463646
1968	-2.86966	-2.7565	-4.07244	-3.66765	-0.320271	-0.584115
1969	-2.93604	-2.72591	-4.02455	-3.77837	-0.40702	-0.674083
1970	-2.96372	-2.61542	-4.12476	-3.89015	-0.481281	-0.772193
1971	-2.70085	-2.40208	-3.97979	-3.73254	-0.31413	-0.578698
1972	-2.65227	-2.35047	-3.89036	-3.67936	-0.242506	-0.578484
1973	-2.4197	-2.28574	-3.75242	-3.60898	-0.105785	-0.45606
1974	-2.27947	-2.2446	-3.67546	-3.51099	0.0125581	-0.393351
1975	-2.20273	-2.06445	-3.64995	-3.45851	0.106329	-0.306327
1976	-2.18709	-2.16125	-3.70841	-3.5287	0.0471914	-0.373738
1977	-2.1122	-1.97152	-3.53208	-3.47265	0.115855	-0.320456
1978	-1.86664	-1.71626	-3.31535	-3.35234	0.294639	-0.152334
1979	-1.85797	-1.73177	-3.29689	-3.30957	0.280809	-0.188902
1980	-1.77443	-1.68667	-3.10253	-3.16458	0.414329	-0.0582881
1981	-1.69262	-1.45302	-2.84698	-2.89092	0.640006	0.206363
1982	-1.52796	-1.19527	-2.58018	-2.65088	0.821655	0.368849
1983	-1.30993	-0.918841	-2.32903	-2.36373	1.0629	0.562517
1984	-1.2564	-0.731262	-2.2207	-2.19469	1.15132	0.705405
1985	-1.25262	-0.719695	-2.10402	-2.18866	1.12378	0.708153
1986	-1.07515	-0.58745	-1.88042	-2.05642	1.19809	0.775476
1987	-0.875914	-0.381171	-1.73183	-1.85699	1.34697	0.992709
1988	-0.683595	-0.119578	-1.47455	-1.61276	1.52005	1.1778
1989	-0.508063	0.0836815	-1.24536	-1.36683	1.68941	1.39524
1990	-0.369685	0.267068	-0.972098	-1.21927	2.02836	1.56198
1991	-0.356482	0.309301	-0.903172	-1.14479	2.03253	1.53192
1992	-0.239524	0.412341	-0.81308	-1.03061	1.96981	1.56715
1993	-0.035054	0.600586	-0.630323	-0.874111	1.99609	1.67931
1994	0.036037	0.666141	-0.635827	-0.817247	1.82286	1.71295
1995	0.216856	0.877479	-0.382196	-0.642311	1.89517	1.86524
1996	0.315401	0.905789	-0.363615	-0.578621	1.85036	1.97234
1997	0.470521	1.00881	-0.130924	-0.429122	1.92103	2.14243
1998	0.365628	1.03421	-0.0969164	-0.367295	1.92937	2.20356
1999	0.628232	1.18648	0.211933	-0.117178	2.11393	2.31526
2000	0.66985	1.26986	0.225415	-0.0844317	2.15524	2.34977
2001	0.65692	1.35045	0.344272	-0.0174758	2.21046	2.52059
2002	0.586344	1.40766	0.353303	0.0112053	2.17603	2.5178
2003	0.616894	1.54063	0.359038	0.026341	2.14941	2.52732
2004	0.732837	1.81721	0.531111	0.179416	2.21614	2.69702
2005	0.715805	1.95641	0.614644	0.257167	2.2141	2.67187
2006	0.594201	2.00023	0.627311	0.385401	2.20117	2.66573
2007	0.701691	2.11052	0.768942	0.56886	2.34449	2.82212
2008	0.779428	2.13468	0.913076	0.67694	2.52667	3.00116
2009	0.729144	2.07598	0.903854	0.735918	2.51514	2.92153
2010	0.601215	1.82121	0.692975	0.593246	2.3669	2.7771
2011	0.837964	2.06377	0.969432	0.791956	2.60791	2.92034
2012	1.08531	2.12157	1.08201	0.914011	2.72293	3.04713
2013	1.27083	2.13449	1.17262	1.04083	2.72551	3.16249
2014	1.41465	2.0365	1.35533	1.22406	2.79959	3.30632
2015	1.5	2.01329	1.46462	1.39288	2.95741	3.36965
2016	1.39293	1.81985	1.46222	1.39346	2.942	3.38877
2017	1.44458	1.66996	1.56303	1.4674	2.92489	3.42736
2018	1.43542	1.65352	1.66644	1.49134	2.99424	3.44786
