# Supplementary material for: A long-run convergence analysis of aerosol precursors, reactive gases, and aerosols in the BRICS and Indonesia: is a global emissions abatement agenda supported?
Source: Environ Sci Pollut Res Int. 2022 Sep 29;30(6):15722–39. doi: 10.1007/s11356-022-22988-9 (PMC9908704; doi:10.1007/s11356-022-22988-9)
Supplement: Supplementary file 3 — (ZIP 235 kb) [file 11356_2022_22988_MOESM3_ESM.zip]

Archive with 10 entries (10 files):
- BC.xlsx
- CH4.xlsx
- CO.xlsx
- CO2.xlsx
- N2O.xlsx
- NH3.xlsx
- NMVOC.xlsx
- NOx.xlsx
- OC.xlsx
- SO2.xlsx
