# Supplementary material for: A long-run convergence analysis of aerosol precursors, reactive gases, and aerosols in the BRICS and Indonesia: is a global emissions abatement agenda supported?
Source: Environ Sci Pollut Res Int. 2022 Sep 29;30(6):15722–39. doi: 10.1007/s11356-022-22988-9 (PMC9908704; doi:10.1007/s11356-022-22988-9)
Supplement: Supplementary file 3 — (ZIP 235 kb) [file 11356_2022_22988_MOESM3_ESM.zip › BC.xlsx]

## Sheet: Hoja2
	Brazil	China	Indonesia	India	Russian Federation	South Africa
year	BRA	CHN	IDN	IND	RUS	ZAF
1820	0.535644	-0.0229623	0.245472	0.0824996	0.314371	0.985026
1821	0.542129	-0.0263902	0.242897	0.0774865	0.308009	0.980678
1822	0.545848	-0.0319424	0.238175	0.0703882	0.298796	0.974148
1823	0.544782	-0.0416785	0.229254	0.0591567	0.285458	0.963387
1824	0.545705	-0.0488484	0.222822	0.0505331	0.27457	0.955136
1825	0.548911	-0.0531954	0.219201	0.0447763	0.267156	0.949662
1826	0.552534	-0.0566064	0.216498	0.0399932	0.260229	0.945073
1827	0.551135	-0.0645507	0.209197	0.030728	0.249431	0.935906
1828	0.556495	-0.0652659	0.20911	0.0287233	0.245091	0.93392
1829	0.562485	-0.0649064	0.210087	0.0278424	0.242203	0.932964
1830	0.532131	-0.100466	0.175134	-0.00892523	0.203188	0.896045
1831	0.515416	-0.122137	0.154101	-0.0296475	0.189975	0.874472
1832	0.51459	-0.127479	0.149341	-0.0340712	0.19213	0.869109
1833	0.513826	-0.132339	0.145013	-0.0380294	0.194604	0.864114
1834	0.505054	-0.144798	0.13298	-0.0496105	0.189626	0.851403
1835	0.493648	-0.159504	0.118603	-0.06346	0.182148	0.836335
1836	0.462706	-0.193371	0.0850667	-0.0964936	0.155178	0.801998
1837	0.458059	-0.200583	0.0780897	-0.10289	0.154668	0.794209
1838	0.457879	-0.20298	0.0758326	-0.104496	0.158289	0.791129
1839	0.460126	-0.202615	0.0763421	-0.103358	0.164643	0.790708
1840	0.45023	-0.21407	0.0648938	-0.114062	0.159048	0.778367
1841	0.446456	-0.218414	0.059833	-0.118207	0.152023	0.773827
1842	0.4538	-0.211335	0.0660613	-0.110948	0.156729	0.780578
1843	0.442538	-0.222566	0.0539882	-0.122023	0.142917	0.768891
1844	0.427008	-0.23778	0.0378485	-0.137104	0.124917	0.753095
1845	0.402691	-0.261504	0.0131176	-0.160717	0.0984785	0.728665
1846	0.376846	-0.286488	-0.0129084	-0.18561	0.0712155	0.702855
1847	0.338346	-0.323869	-0.0514093	-0.222922	0.0305635	0.664529
1848	0.349625	-0.31122	-0.0399126	-0.210227	0.0403213	0.676117
1849	0.343133	-0.316097	-0.0460175	-0.21508	0.032281	0.670065
1850	0.32356	-0.334575	-0.0652376	-0.233565	0.00977686	0.653324
1851	0.320148	-0.338734	-0.0697767	-0.235559	0.00854228	0.658245
1852	0.307592	-0.352045	-0.0834717	-0.246706	-0.00160931	0.654005
1853	0.294228	-0.366175	-0.0979825	-0.258671	-0.0125996	0.648945
1854	0.253289	-0.407888	-0.140075	-0.298225	-0.0511954	0.616296
1855	0.251289	-0.410553	-0.143155	-0.298726	-0.0499891	0.622693
1856	0.236151	-0.424671	-0.157638	-0.310684	-0.0614538	0.617692
1857	0.235817	-0.423862	-0.157227	-0.307718	-0.0572447	0.627617
1858	0.233127	-0.425395	-0.15915	-0.305812	-0.0543364	0.635196
1859	0.215654	-0.441581	-0.175757	-0.319067	-0.0671219	0.628118
1860	0.193312	-0.462726	-0.197312	-0.338047	-0.0845608	0.61608
1861	0.183877	-0.472487	-0.207416	-0.346093	-0.0912158	0.615505
1862	0.183139	-0.473527	-0.208822	-0.344781	-0.0899061	0.62365
1863	0.166729	-0.490107	-0.225755	-0.358998	-0.104032	0.61625
1864	0.15055	-0.50654	-0.242559	-0.373352	-0.11805	0.608998
1865	0.134254	-0.523063	-0.259438	-0.38773	-0.13264	0.601651
1866	0.118101	-0.539446	-0.276237	-0.401691	-0.13697	0.594487
1867	0.11005	-0.545813	-0.283036	-0.40784	-0.13476	0.597337
1868	0.110954	-0.543203	-0.280836	-0.403029	-0.125753	0.609162
1869	0.0975782	-0.554845	-0.292901	-0.412471	-0.12848	0.606731
1870	0.0829139	-0.567746	-0.429224	-0.377315	-0.134078	0.601809
1871	0.0669191	-0.582456	-0.435862	-0.391906	-0.147766	0.586466
1872	0.0426141	-0.605441	-0.449308	-0.414772	-0.172228	0.562837
1873	0.0326025	-0.614826	-0.452916	-0.424039	-0.183925	0.552797
1874	0.0584959	-0.588239	-0.423668	-0.397334	-0.157097	0.578719
1875	0.0509867	-0.594992	-0.43346	-0.403969	-0.163945	0.571294
1876	0.0619704	-0.583457	-0.425811	-0.392283	-0.151883	0.582264
1877	0.0642564	-0.580556	-0.422215	-0.38923	-0.151416	0.58459
1878	0.0604278	-0.583699	-0.426403	-0.387185	-0.152613	0.58086
1879	0.0435013	-0.599873	-0.444884	-0.40352	-0.171302	0.564087
1880	-0.00904816	-0.651692	-0.489205	-0.454574	-0.222691	0.511736
1881	-0.00204515	-0.644241	-0.481313	-0.446936	-0.214585	0.518853
1882	-0.0205346	-0.662217	-0.51179	-0.463731	-0.233053	0.500531
1883	-0.0415922	-0.68269	-0.529793	-0.483145	-0.251264	0.479697
1884	-0.0387503	-0.679213	-0.526273	-0.478734	-0.246946	0.48312
1885	-0.0312922	-0.671464	-0.510605	-0.471338	-0.236561	0.490686
1886	-0.0227942	-0.662895	-0.495455	-0.461652	-0.225057	0.499145
1887	-0.0332242	-0.673206	-0.501569	-0.470726	-0.229049	0.488553
1888	-0.0684852	-0.708303	-0.535235	-0.504577	-0.259372	0.45356
1889	-0.0544222	-0.694045	-0.523219	-0.488474	-0.240822	0.468078
1890	-0.0816507	-0.721042	-0.53638	-0.513984	-0.258891	0.442496
1891	-0.0926459	-0.731516	-0.551153	-0.523185	-0.260642	0.432078
1892	-0.0883668	-0.726678	-0.540543	-0.516774	-0.252364	0.438854
1893	-0.0716932	-0.709398	-0.533068	-0.498579	-0.223085	0.469492
1894	-0.0850619	-0.72212	-0.541861	-0.510304	-0.23835	0.462722
1895	-0.0985004	-0.734882	-0.544652	-0.51911	-0.234815	0.458227
1896	-0.109516	-0.743035	-0.550898	-0.525135	-0.236241	0.458061
1897	-0.121591	-0.75231	-0.551595	-0.532353	-0.226145	0.452731
1898	-0.133882	-0.76186	-0.553672	-0.538899	-0.211285	0.453548
1899	-0.169195	-0.794319	-0.581927	-0.568575	-0.217273	0.415193
1900	-0.190694	-0.812295	-0.593133	-0.580937	-0.207618	0.368912
1901	-0.182415	-0.814166	-0.585785	-0.57948	-0.215812	0.385112
1902	-0.186865	-0.820484	-0.596693	-0.582062	-0.242522	0.403503
1903	-0.218165	-0.848157	-0.6146	-0.612283	-0.29308	0.400988
1904	-0.212135	-0.842784	-0.605213	-0.602637	-0.289467	0.425722
1905	-0.224158	-0.855236	-0.610496	-0.614131	-0.34171	0.437137
1906	-0.251343	-0.8579	-0.636338	-0.63717	-0.36559	0.416896
1907	-0.292182	-0.900698	-0.671497	-0.673774	-0.403761	0.379111
1908	-0.278027	-0.877188	-0.656247	-0.653147	-0.400636	0.386664
1909	-0.268536	-0.871396	-0.64288	-0.646619	-0.393738	0.405931
1910	-0.293742	-0.902728	-0.66937	-0.674967	-0.43374	0.386428
1911	-0.290802	-0.888082	-0.663144	-0.672243	-0.441306	0.374058
1912	-0.308348	-0.941245	-0.69078	-0.6865	-0.457215	0.352743
1913	-0.335408	-0.970164	-0.719352	-0.710261	-0.486512	0.320816
1914	-0.225567	-0.848912	-0.602	-0.594839	-0.394159	0.429597
1915	-0.185444	-0.767352	-0.558909	-0.543455	-0.370322	0.463065
1916	-0.220986	-0.81399	-0.597815	-0.58816	-0.424698	0.43176
1917	-0.182797	-0.784464	-0.567551	-0.554139	-0.430292	0.461698
1918	-0.176543	-0.787801	-0.564942	-0.545924	-0.561517	0.440812
1919	-0.116558	-0.742891	-0.5155	-0.494361	-0.547592	0.461544
1920	-0.162922	-0.804957	-0.572243	-0.574523	-0.642268	0.403919
1921	-0.0787485	-0.71369	-0.47561	-0.475218	-0.540534	0.486856
1922	-0.108487	-0.74993	-0.516883	-0.514907	-0.56623	0.417771
1923	-0.223888	-0.863781	-0.630428	-0.634739	-0.672743	0.318684
1924	-0.236035	-0.873868	-0.6377	-0.644146	-0.676618	0.30582
1925	-0.215233	-0.861242	-0.620521	-0.630529	-0.670927	0.32037
1926	-0.178595	-0.829873	-0.585877	-0.598455	-0.606077	0.363623
1927	-0.232541	-0.881886	-0.634424	-0.656439	-0.643832	0.299257
1928	-0.191193	-0.837969	-0.583982	-0.620385	-0.595499	0.34044
1929	-0.226272	-0.873003	-0.606484	-0.658892	-0.625427	0.30582
1930	-0.15907	-0.796865	-0.542167	-0.58832	-0.488452	0.364981
1931	-0.0955939	-0.719389	-0.486484	-0.52751	-0.367503	0.406544
1932	-0.0145341	-0.638753	-0.414629	-0.457015	-0.258457	0.462578
1933	-0.0323299	-0.653477	-0.436438	-0.48491	-0.246008	0.440378
1934	-0.0773067	-0.686419	-0.480292	-0.527672	-0.225926	0.403854
1935	-0.0791942	-0.681542	-0.490648	-0.53785	-0.190576	0.401455
1936	-0.110301	-0.700115	-0.518242	-0.573456	-0.176094	0.375118
1937	-0.151425	-0.754969	-0.560053	-0.622006	-0.23351	0.31934
1938	-0.071356	-0.682588	-0.486924	-0.541158	-0.15331	0.392043
1939	-0.0940752	-0.692697	-0.50979	-0.572184	-0.193761	0.360759
1940	-0.0441173	-0.62635	-0.477486	-0.528376	-0.0878179	0.398078
1941	-0.0749288	-0.650864	-0.519974	-0.569467	-0.167509	0.360268
1942	-0.0858999	-0.670418	-0.622888	-0.588513	-0.31983	0.348269
1943	-0.0978074	-0.718842	-0.598368	-0.623209	-0.251781	0.314499
1944	-0.0142539	-0.647066	-0.563821	-0.543893	-0.170229	0.40402
1945	0.100867	-0.604016	-0.484853	-0.434785	-0.0813463	0.499329
1946	-0.01256	-0.744257	-0.611584	-0.559629	-0.132113	0.362016
1947	-0.085151	-0.823229	-0.676638	-0.629154	-0.126575	0.26397
1948	-0.0944735	-0.838066	-0.625671	-0.640713	-0.107513	0.250169
1949	-0.0730151	-0.777317	-0.572584	-0.620558	-0.0305248	0.270045
1950	-0.0498749	-0.759726	-0.627259	-0.623936	0.0154573	0.409155
1951	-0.0799381	-0.760162	-0.663108	-0.659086	0.0236861	0.376438
1952	-0.0469795	-0.700175	-0.623191	-0.631976	0.0810571	0.414102
1953	-0.0137171	-0.65082	-0.586689	-0.59886	0.139867	0.443087
1954	-0.0193159	-0.635984	-0.594673	-0.612671	0.168564	0.433408
1955	-0.0393531	-0.635659	-0.60398	-0.637212	0.212179	0.425474
1956	-0.0498785	-0.520654	-0.614424	-0.651518	0.247856	0.412402
1957	-0.0200643	-0.371027	-0.578103	-0.609148	0.328677	0.432915
1958	0.0173889	-0.139743	-0.546116	-0.576206	0.389061	0.472669
1959	0.0207604	0.00252574	-0.53445	-0.567684	0.41714	0.45281
1960	0.0365225	0.0777886	-0.539338	-0.560419	0.433028	0.447107
1961	0.0330625	-0.0474683	-0.52545	-0.559748	0.43524	0.448654
1962	-0.00795701	-0.197338	-0.576796	-0.59676	0.410141	0.404451
1963	-0.0648115	-0.329578	-0.632135	-0.649085	0.390083	0.348918
1964	-0.0225425	-0.365823	-0.583748	-0.611564	0.460491	0.427475
1965	-0.0281286	-0.441539	-0.57046	-0.603641	0.491519	0.442794
1966	0.0354163	-0.361599	-0.506101	-0.541209	0.584406	0.50446
1967	0.0909934	-0.343438	-0.432133	-0.480657	0.674221	0.580676
1968	0.112347	-0.302937	-0.395913	-0.454119	0.709595	0.594676
1969	0.143108	-0.229862	-0.342411	-0.428368	0.760609	0.629388
1970	0.176433	-0.137582	-0.301297	-0.396948	0.849386	0.670993
1971	0.227202	-0.0313842	-0.25651	-0.35054	0.891358	0.740065
1972	0.233429	0.00853564	-0.239581	-0.342183	0.932851	0.750886
1973	0.208886	-0.0272484	-0.257164	-0.360082	0.9507	0.737191
1974	0.263974	0.0219034	-0.182757	-0.281792	1.05564	0.80072
1975	0.267753	0.110634	-0.152606	-0.257158	1.08839	0.861508
1976	0.24052	0.0808294	-0.182211	-0.280374	1.06637	0.80442
1977	0.199624	0.118013	-0.196036	-0.298617	1.03428	0.711472
1978	0.150142	0.139235	-0.217412	-0.322284	1.0097	0.703847
1979	0.107636	0.0840128	-0.249848	-0.339149	0.954028	0.578698
1980	0.135747	0.0539812	-0.206417	-0.328053	0.987156	0.565505
1981	0.138851	0.0699584	-0.160555	-0.282157	0.987827	0.560871
1982	0.113797	0.108623	-0.134933	-0.276187	0.988464	0.544463
1983	0.0861895	0.110946	-0.140372	-0.277395	0.941854	0.490978
1984	0.10616	0.148459	-0.136873	-0.254719	0.891311	0.554218
1985	0.0802805	0.146783	-0.147914	-0.291278	0.820002	0.512028
1986	0.0718094	0.151817	-0.17476	-0.334454	0.841669	0.420181
1987	0.0847739	0.168946	-0.179246	-0.351876	0.816588	0.42097
1988	0.0298979	0.161404	-0.184556	-0.367886	0.762868	0.413892
1989	-0.00210377	0.157483	-0.196971	-0.389509	0.714002	0.414588
1990	-0.0840354	0.16439	-0.140068	-0.406654	0.695087	0.393313
1991	-0.0951402	0.153711	-0.116384	-0.389187	0.655065	0.385704
1992	-0.0987329	0.168902	-0.0873399	-0.374682	0.501204	0.386971
1993	-0.12481	0.240058	-0.0616273	-0.383659	0.331017	0.446695
1994	-0.100761	0.33755	-0.0262199	-0.35979	0.167667	0.453403
1995	-0.103177	0.458916	0.00122781	-0.344138	0.113661	0.45813
1996	-0.137065	0.409548	-0.00503756	-0.349966	0.050072	0.421036
1997	-0.107602	0.439401	0.0548965	-0.302834	0.0726904	0.464308
1998	-0.0926782	0.353561	0.0692946	-0.308289	0.0770216	0.442876
1999	-0.0705287	0.329764	0.134092	-0.250524	0.147358	0.44026
2000	-0.0563148	0.37044	0.226153	-0.18047	0.267035	0.44997
2001	-0.0188548	0.386684	0.231249	-0.179802	0.311886	0.498759
2002	0.0426389	0.398001	0.240314	-0.149433	0.327094	0.544404
2003	0.0551561	0.419986	0.242237	-0.150347	0.366455	0.552971
2004	0.104307	0.476854	0.26128	-0.123046	0.436684	0.606258
2005	0.114478	0.529302	0.253678	-0.12175	0.455418	0.648281
2006	0.161007	0.56691	0.267891	-0.132412	0.498423	0.722929
2007	0.200292	0.569086	0.276912	-0.0804249	0.507536	0.869161
2008	0.247887	0.564704	0.275191	0.00412175	0.551792	0.923848
2009	0.28714	0.605984	0.338056	0.13845	0.574758	0.927421
2010	0.350483	0.615077	0.314204	0.172395	0.577343	0.69124
2011	0.37532	0.662881	0.429348	0.236679	0.653304	0.807589
2012	0.403426	0.692704	0.561548	0.267275	0.632908	0.994382
2013	0.397568	0.665999	0.588446	0.260158	0.635952	1.07915
2014	0.436768	0.648307	0.652839	0.302226	0.708072	1.1433
2015	0.409799	0.571624	0.641336	0.293066	0.717548	1.11051
2016	0.3947	0.535862	0.648654	0.311266	0.710139	1.04449
2017	0.408101	0.54463	0.694247	0.320763	0.758111	1.26953
2018	0.404244	0.585843	0.747735	0.35151	0.797852	1.31471
