# Supplementary material for: A long-run convergence analysis of aerosol precursors, reactive gases, and aerosols in the BRICS and Indonesia: is a global emissions abatement agenda supported?
Source: Environ Sci Pollut Res Int. 2022 Sep 29;30(6):15722–39. doi: 10.1007/s11356-022-22988-9 (PMC9908704; doi:10.1007/s11356-022-22988-9)
Supplement: Supplementary file 3 — (ZIP 235 kb) [file 11356_2022_22988_MOESM3_ESM.zip › CH4.xlsx]

## Sheet: Hoja2
	Brazil	China	Indonesia	India	Russian Federation	South Africa
year	BRA	CHN	IDN	IND	RUS	ZAF
1970	-0.399575	-1.44211	-1.11298	-1.13851	0.607723	-0.644483
1971	-0.423255	-1.44158	-1.11244	-1.16153	0.627461	-0.688626
1972	-0.420117	-1.45204	-1.06758	-1.18789	0.648559	-0.724002
1973	-0.427443	-1.46488	-1.04307	-1.19999	0.68296	-0.716815
1974	-0.388106	-1.45716	-0.995754	-1.19494	0.736355	-0.698388
1975	-0.36391	-1.42242	-1.02925	-1.18043	0.790949	-0.681438
1976	-0.315693	-1.42287	-0.968354	-1.19181	0.817862	-0.675009
1977	-0.273759	-1.38805	-0.677979	-1.16618	0.865949	-0.623118
1978	-0.286394	-1.37635	-0.579239	-1.17512	0.956215	-0.610079
1979	-0.278656	-1.38167	-0.588899	-1.18857	0.955797	-0.565734
1980	-0.217303	-1.38613	-0.817636	-1.18865	0.968518	-0.559019
1981	-0.196953	-1.38218	-0.815356	-1.16463	0.979124	-0.531087
1982	-0.184641	-1.35762	-0.890905	-1.16438	0.983368	-0.503412
1983	-0.179234	-1.3488	-0.927484	-1.14875	0.978202	-0.507884
1984	-0.146882	-1.33269	-0.923805	-1.15347	0.961664	-0.497752
1985	-0.159481	-1.32912	-0.934502	-1.15964	0.931488	-0.510087
1986	-0.160984	-1.31735	-0.923271	-1.14976	0.941197	-0.520877
1987	-0.142997	-1.29356	-0.914726	-1.14449	0.951699	-0.516412
1988	-0.131188	-1.28229	-0.865106	-1.12329	0.939023	-0.510176
1989	-0.120251	-1.25749	-0.860454	-1.11762	0.912571	-0.499204
1990	-0.138179	-1.24692	-0.808401	-1.16251	0.880217	-0.492913
1991	-0.126041	-1.2522	-0.752111	-1.15765	0.790882	-0.497434
1992	-0.122637	-1.25025	-0.699873	-1.15682	0.652668	-0.521689
1993	-0.122343	-1.25313	-0.683319	-1.158	0.558453	-0.513377
1994	-0.116373	-1.23772	-0.754889	-1.16396	0.453008	-0.521653
1995	-0.115254	-1.19694	-0.77159	-1.16459	0.402619	-0.500949
1996	-0.149017	-1.19094	-0.751907	-1.16808	0.364689	-0.502614
1997	-0.148259	-1.20985	-0.764398	-1.17591	0.326934	-0.48457
1998	-0.124628	-1.19844	-0.786127	-1.15767	0.314171	-0.462496
1999	-0.102359	-1.1924	-0.793512	-1.14758	0.331625	-0.454849
2000	-0.0895631	-1.18282	-0.811747	-1.15218	0.372802	-0.454365
2001	-0.0614309	-1.15808	-0.805169	-1.14377	0.433038	-0.450857
2002	-0.0083619	-1.12672	-0.781123	-1.13613	0.497164	-0.438588
2003	0.0372654	-1.0704	-0.766215	-1.12382	0.576345	-0.408659
2004	0.0732372	-0.999623	-0.758759	-1.11658	0.630971	-0.402764
2005	0.104276	-0.923547	-0.729083	-1.08564	0.661612	-0.382384
2006	0.0876377	-0.879688	-0.706368	-1.08899	0.666897	-0.3933
2007	0.0943556	-0.823921	-0.656519	-1.04618	0.708506	-0.337141
2008	0.136602	-0.785289	-0.607837	-1.01097	0.734432	-0.303784
2009	0.161944	-0.733719	-0.531214	-0.984804	0.756073	-0.311285
2010	0.178171	-0.694612	-0.502887	-0.983442	0.764408	-0.312175
2011	0.185461	-0.652356	-0.462015	-0.975717	0.773887	-0.310531
2012	0.1863	-0.640958	-0.353079	-0.976458	0.786895	-0.282686
2013	0.206141	-0.602721	-0.323869	-0.963758	0.792481	-0.265782
2014	0.222805	-0.575763	-0.289997	-0.956903	0.786852	-0.25862
2015	0.238871	-0.57451	-0.303696	-0.947561	0.80624	-0.258167
2016	0.242113	-0.603192	-0.289675	-0.942632	0.820931	-0.266858
2017	0.236008	-0.591331	-0.288467	-0.945098	0.809794	-0.262355
2018	0.239985	-0.566297	-0.225775	-0.939957	0.812768	-0.260794
