# Supplementary material for: A long-run convergence analysis of aerosol precursors, reactive gases, and aerosols in the BRICS and Indonesia: is a global emissions abatement agenda supported?
Source: Environ Sci Pollut Res Int. 2022 Sep 29;30(6):15722–39. doi: 10.1007/s11356-022-22988-9 (PMC9908704; doi:10.1007/s11356-022-22988-9)
Supplement: Supplementary file 3 — (ZIP 235 kb) [file 11356_2022_22988_MOESM3_ESM.zip › CO.xlsx]

## Sheet: Hoja2
	Brazil	China	Indonesia	India	Russian Federation	South Africa
year	BRA	CHN	IDN	IND	RUS	ZAF
1820	-0.972879	-1.02715	-1.22855	-1.41569	0.0663933	-0.231712
1821	-0.96257	-1.02683	-1.22737	-1.41694	0.0633112	-0.232302
1822	-0.952969	-1.02658	-1.22628	-1.41821	0.060042	-0.233016
1823	-0.943551	-1.02591	-1.22478	-1.41901	0.0572095	-0.233359
1824	-0.934476	-1.025	-1.22313	-1.41954	0.0545907	-0.233526
1825	-0.925299	-1.02346	-1.22084	-1.41938	0.0527312	-0.233096
1826	-0.916871	-1.02214	-1.21881	-1.41941	0.0505693	-0.232946
1827	-0.909334	-1.02123	-1.21724	-1.41979	0.0481218	-0.233244
1828	-0.902208	-1.02026	-1.21563	-1.42009	0.0456056	-0.233532
1829	-0.89553	-1.01929	-1.21403	-1.42034	0.043154	-0.233867
1830	-0.894918	-1.02396	-1.21808	-1.42619	0.0350505	-0.239887
1831	-0.890554	-1.02464	-1.21811	-1.4259	0.0427462	-0.240455
1832	-0.888108	-1.0268	-1.21967	-1.42711	0.0485173	-0.24262
1833	-0.884958	-1.02783	-1.22016	-1.42722	0.0551336	-0.243775
1834	-0.882774	-1.02942	-1.22131	-1.42791	0.0609376	-0.245606
1835	-0.87991	-1.02994	-1.2215	-1.42755	0.0675406	-0.246478
1836	-0.880733	-1.03378	-1.22499	-1.43052	0.070538	-0.250771
1837	-0.877435	-1.03314	-1.2241	-1.42904	0.0777537	-0.25069
1838	-0.875135	-1.03314	-1.22395	-1.42823	0.0839816	-0.251365
1839	-0.872985	-1.03296	-1.22361	-1.42725	0.090173	-0.251958
1840	-0.871242	-1.03286	-1.2235	-1.42638	0.0960502	-0.252736
1841	-0.87128	-1.03357	-1.2249	-1.42685	0.0928492	-0.253623
1842	-0.87209	-1.03474	-1.22691	-1.42782	0.0891749	-0.255108
1843	-0.873369	-1.03609	-1.22909	-1.42898	0.0852338	-0.256896
1844	-0.875023	-1.03752	-1.23144	-1.43025	0.081113	-0.2589
1845	-0.877532	-1.03954	-1.23444	-1.43213	0.0763698	-0.261605
1846	-0.878612	-1.03986	-1.23579	-1.43233	0.0733408	-0.262736
1847	-0.883876	-1.0441	-1.24114	-1.43647	0.0661671	-0.267909
1848	-0.886806	-1.04576	-1.24393	-1.43806	0.0615884	-0.270613
1849	-0.888032	-1.04547	-1.24486	-1.43772	0.058858	-0.271485
1850	-0.888198	-1.04536	-1.24485	-1.4376	0.056169	-0.267503
1851	-0.880651	-1.03866	-1.23874	-1.42875	0.0650348	-0.25154
1852	-0.87803	-1.03686	-1.23755	-1.42481	0.0692102	-0.2405
1853	-0.876993	-1.03665	-1.23793	-1.42244	0.0718592	-0.231043
1854	-0.88364	-1.0441	-1.24598	-1.42775	0.0667459	-0.229264
1855	-0.879699	-1.04084	-1.24336	-1.42234	0.0727936	-0.216786
1856	-0.885549	-1.04607	-1.24917	-1.42543	0.0695679	-0.212769
1857	-0.886384	-1.04616	-1.24985	-1.42337	0.0717069	-0.203608
1858	-0.88953	-1.04852	-1.25281	-1.42318	0.0723894	-0.196733
1859	-0.894654	-1.05271	-1.25764	-1.42498	0.070553	-0.191705
1860	-0.901769	-1.05896	-1.26451	-1.42909	0.0668882	-0.188739
1861	-0.895193	-1.05289	-1.25901	-1.421	0.0754803	-0.173365
1862	-0.891055	-1.0492	-1.25593	-1.4151	0.0809923	-0.160392
1863	-0.889657	-1.04812	-1.25543	-1.4118	0.0841319	-0.150027
1864	-0.88757	-1.0464	-1.25432	-1.40796	0.0877819	-0.139035
1865	-0.886678	-1.04583	-1.25435	-1.40525	0.0899285	-0.129203
1866	-0.902057	-1.0617	-1.27081	-1.41888	0.0772463	-0.135746
1867	-0.888352	-1.04669	-1.25641	-1.40234	0.093836	-0.111423
1868	-0.88632	-1.04332	-1.25362	-1.39681	0.0979294	-0.098738
1869	-0.888926	-1.04454	-1.25544	-1.39587	0.0984897	-0.0906551
1870	-0.897183	-1.05136	-1.3859	-1.35665	0.0927761	-0.0894
1871	-0.908848	-1.06238	-1.38924	-1.36737	0.0816748	-0.100848
1872	-0.913726	-1.06653	-1.3843	-1.37121	0.0763268	-0.105453
1873	-0.91502	-1.0677	-1.38004	-1.37207	0.0732594	-0.107091
1874	-0.90247	-1.05492	-1.36488	-1.35899	0.08518	-0.0948072
1875	-0.901064	-1.0532	-1.36633	-1.35696	0.085854	-0.0935942
1876	-0.891985	-1.0441	-1.36126	-1.34755	0.0942511	-0.084853
1877	-0.885139	-1.03714	-1.35387	-1.34027	0.0989995	-0.0782718
1878	-0.884142	-1.03591	-1.35392	-1.33714	0.0999758	-0.0774542
1879	-0.883996	-1.03543	-1.35595	-1.33608	0.0981369	-0.0774063
1880	-0.907366	-1.05846	-1.37193	-1.35837	0.0740381	-0.100812
1881	-0.890752	-1.04184	-1.35483	-1.34146	0.0884367	-0.0843991
1882	-0.891332	-1.0423	-1.36766	-1.34068	0.0855834	-0.0851028
1883	-0.892891	-1.04363	-1.36658	-1.34177	0.0826808	-0.0866982
1884	-0.885399	-1.03583	-1.35875	-1.33274	0.0874647	-0.0790869
1885	-0.87728	-1.02767	-1.34291	-1.32487	0.0933836	-0.0711804
1886	-0.867164	-1.01788	-1.32731	-1.31213	0.0999323	-0.0614725
1887	-0.864914	-1.01586	-1.32181	-1.30752	0.0992479	-0.0596164
1888	-0.870996	-1.02208	-1.32723	-1.31048	0.0899005	-0.0658943
1889	-0.861497	-1.01265	-1.32062	-1.29653	0.0966183	-0.0564815
1890	-0.86605	-1.0172	-1.31234	-1.29709	0.0904633	-0.0606231
1891	-0.862757	-1.01296	-1.31268	-1.29184	0.0918215	-0.0563174
1892	-0.852325	-1.00152	-1.29603	-1.2789	0.0993888	-0.0441443
1893	-0.8396	-0.987695	-1.29058	-1.26412	0.111693	-0.0254027
1894	-0.838072	-0.98499	-1.28527	-1.26202	0.109484	-0.0205478
1895	-0.836796	-0.982478	-1.27168	-1.25502	0.110619	-0.0150503
1896	-0.842185	-0.982576	-1.2699	-1.25272	0.105432	-0.0120714
1897	-0.846908	-0.982113	-1.25973	-1.24936	0.104829	-0.0100724
1898	-0.850972	-0.981089	-1.24975	-1.24524	0.112373	-0.00511391
1899	-0.865842	-0.99097	-1.25892	-1.25176	0.110433	-0.0171754
1900	-0.877147	-0.996402	-1.25834	-1.25097	0.112394	-0.0332676
1901	-0.863837	-0.989649	-1.22902	-1.23679	0.114051	-0.0118034
1902	-0.855112	-0.984948	-1.23372	-1.22446	0.109736	0.0170318
1903	-0.860431	-0.992951	-1.21276	-1.22843	0.0929362	0.0400802
1904	-0.850458	-0.986238	-1.19721	-1.21181	0.0977445	0.0724232
1905	-0.849166	-0.988059	-1.18409	-1.20924	0.0821289	0.101232
1906	-0.856006	-0.997171	-1.19092	-1.21065	0.0687272	0.0943743
1907	-0.876214	-1.02134	-1.2021	-1.22662	0.0419369	0.0697928
1908	-0.87012	-1.01766	-1.19736	-1.21233	0.0368849	0.0624078
1909	-0.848496	-0.999181	-1.17293	-1.19795	0.0504108	0.0853465
1910	-0.864219	-1.01975	-1.19339	-1.22183	0.0216209	0.0669963
1911	-0.851796	-1.00698	-1.17646	-1.21432	0.0233928	0.0629433
1912	-0.854085	-1.0197	-1.19797	-1.21448	0.012588	0.0537904
1913	-0.87505	-1.04391	-1.22093	-1.23515	-0.0181113	0.0239162
1914	-0.804074	-0.965615	-1.14444	-1.16524	0.0431397	0.0932181
1915	-0.766404	-0.925097	-1.1049	-1.12736	0.0691178	0.123163
1916	-0.753217	-0.927208	-1.10006	-1.13218	0.0598415	0.129581
1917	-0.718051	-0.902893	-1.07683	-1.10706	0.0677554	0.14989
1918	-0.70753	-0.902743	-1.07393	-1.09656	0.0248332	0.130781
1919	-0.654898	-0.870892	-1.03848	-1.05768	0.0430775	0.136234
1920	-0.676608	-0.912536	-1.07607	-1.12921	-0.0116114	0.0951305
1921	-0.643858	-0.865095	-1.02593	-1.08368	0.0371368	0.133786
1922	-0.653215	-0.882928	-1.04716	-1.11556	0.0137679	0.0888418
1923	-0.710023	-0.943189	-1.09874	-1.1871	-0.0447888	0.044362
1924	-0.732661	-0.965023	-1.11704	-1.21523	-0.0745427	0.0219505
1925	-0.720157	-0.95133	-1.09853	-1.21313	-0.0745303	0.0355935
1926	-0.707004	-0.941183	-1.08745	-1.20904	-0.0681794	0.0566344
1927	-0.737168	-0.974937	-1.10595	-1.24756	-0.114114	0.0176168
1928	-0.718295	-0.954121	-1.06915	-1.24266	-0.107696	0.0384185
1929	-0.752919	-0.991394	-1.07637	-1.28413	-0.154292	0.00401073
1930	-0.705202	-0.934923	-1.03167	-1.23423	-0.0836261	0.0473372
1931	-0.664887	-0.882515	-0.996338	-1.19668	-0.0260626	0.070786
1932	-0.597073	-0.816423	-0.934272	-1.14209	0.044464	0.115514
1933	-0.610418	-0.832617	-0.948219	-1.16875	0.0330718	0.0961124
1934	-0.634967	-0.852699	-0.966996	-1.19273	0.027581	0.0784981
1935	-0.632856	-0.852819	-0.973063	-1.20184	0.0321673	0.0778536
1936	-0.656989	-0.870825	-0.984273	-1.23145	0.0199425	0.060693
1937	-0.68444	-0.911964	-1.00204	-1.26839	-0.0309069	0.020147
1938	-0.619609	-0.853079	-0.939166	-1.2039	0.018038	0.0800304
1939	-0.632779	-0.862528	-0.946673	-1.22627	-0.015988	0.0612374
1940	-0.606678	-0.832891	-0.94043	-1.20727	0.0105258	0.0773714
1941	-0.614034	-0.829149	-0.957822	-1.21718	-0.00975276	0.0668713
1942	-0.603823	-0.811974	-1.07299	-1.20783	-0.0330033	0.0800956
1943	-0.61208	-0.833884	-1.0106	-1.23248	-0.0325114	0.055571
1944	-0.577681	-0.795192	-1.05575	-1.19636	0.016686	0.100379
1945	-0.507872	-0.757078	-1.03857	-1.12665	0.0512839	0.157298
1946	-0.572554	-0.840637	-1.12551	-1.20548	0.000647179	0.0722124
1947	-0.62062	-0.895714	-1.15631	-1.26109	-0.0429863	0.00393466
1948	-0.655255	-0.932226	-1.10085	-1.30022	-0.0810674	-0.0323839
1949	-0.625676	-0.882247	-1.0263	-1.27308	-0.0517029	-0.000717832
1950	-0.611505	-0.92298	-1.16787	-1.31222	-0.104233	0.026755
1951	-0.64116	-0.924485	-1.2049	-1.33819	-0.171741	-0.0112309
1952	-0.614482	-0.875171	-1.16706	-1.31564	-0.189269	-0.00418104
1953	-0.596414	-0.827711	-1.14171	-1.28635	-0.20469	-0.01157
1954	-0.587894	-0.799958	-1.13698	-1.28123	-0.243744	-0.0296161
1955	-0.607246	-0.798895	-1.1359	-1.29875	-0.29326	-0.0573547
1956	-0.618534	-0.779236	-1.15009	-1.30818	-0.33209	-0.0858496
1957	-0.600168	-0.712344	-1.11971	-1.26279	-0.327446	-0.0992548
1958	-0.560069	-0.56536	-1.08983	-1.22353	-0.323539	-0.0702043
1959	-0.566984	-0.477636	-1.08187	-1.21186	-0.352626	-0.125848
1960	-0.576025	-0.465194	-1.12562	-1.23001	-0.413378	-0.182524
1961	-0.561907	-0.494797	-1.09052	-1.20595	-0.431968	-0.173946
1962	-0.568479	-0.525481	-1.1141	-1.204	-0.454659	-0.204519
1963	-0.593187	-0.535592	-1.1369	-1.21787	-0.484602	-0.248422
1964	-0.590025	-0.515909	-1.12397	-1.20867	-0.484023	-0.187898
1965	-0.601795	-0.489208	-1.11106	-1.19209	-0.485493	-0.207639
1966	-0.594422	-0.47168	-1.11207	-1.19619	-0.451531	-0.196746
1967	-0.607145	-0.508572	-1.10856	-1.21039	-0.411733	-0.186515
1968	-0.62324	-0.517139	-1.12514	-1.23495	-0.410596	-0.260648
1969	-0.645606	-0.504824	-1.13619	-1.2717	-0.406775	-0.265556
1970	-0.676467	-0.459072	-1.13897	-1.29344	-0.368348	-0.25249
1971	-0.65726	-0.418208	-1.12782	-1.27951	-0.307825	-0.16674
1972	-0.643183	-0.422434	-1.15476	-1.29591	-0.295802	-0.156828
1973	-0.646025	-0.439591	-1.18641	-1.32135	-0.28509	-0.14342
1974	-0.589277	-0.401425	-1.16573	-1.28501	-0.222501	-0.133677
1975	-0.562655	-0.346584	-1.14104	-1.26472	-0.20341	-0.0599049
1976	-0.630636	-0.370506	-1.16337	-1.27789	-0.199381	-0.089922
1977	-0.688658	-0.353217	-1.17128	-1.2915	-0.212437	-0.163855
1978	-0.717691	-0.330631	-1.17188	-1.30412	-0.192306	-0.152456
1979	-0.702549	-0.331871	-1.18014	-1.31293	-0.208934	-0.237269
1980	-0.693933	-0.298921	-1.15717	-1.29323	-0.142952	-0.211674
1981	-0.729327	-0.273452	-1.11886	-1.25874	-0.124125	-0.16084
1982	-0.741066	-0.226256	-1.09301	-1.23844	-0.108344	-0.157631
1983	-0.713995	-0.192066	-1.03998	-1.21508	-0.0952024	-0.164641
1984	-0.647424	-0.172365	-1.03289	-1.21644	-0.105475	-0.125154
1985	-0.640241	-0.136767	-1.01532	-1.22471	-0.117609	-0.150976
1986	-0.587234	-0.116414	-1.00236	-1.21542	-0.095479	-0.168225
1987	-0.612218	-0.0970429	-0.997441	-1.21463	-0.0728725	-0.11722
1988	-0.614677	-0.0720346	-0.983411	-1.2104	-0.0617703	-0.0777267
1989	-0.577909	-0.061908	-0.955923	-1.19372	-0.0336148	-0.0364135
1990	-0.679924	-0.0612241	-0.830615	-1.18621	-0.0996214	-0.013581
1991	-0.661284	0.00407894	-0.796826	-1.15742	-0.115129	0.0170035
1992	-0.664821	0.050794	-0.747718	-1.12848	-0.142845	0.0448475
1993	-0.617059	0.123446	-0.707006	-1.10099	-0.170549	0.0712792
1994	-0.548419	0.14456	-0.658538	-1.07017	-0.277044	0.102275
1995	-0.493223	0.191309	-0.615028	-1.04296	-0.278175	0.171052
1996	-0.442454	0.196605	-0.581878	-1.01691	-0.353412	0.142531
1997	-0.391759	0.258413	-0.525868	-0.980005	-0.361397	0.161769
1998	-0.419542	0.25716	-0.513757	-0.964134	-0.375974	0.144237
1999	-0.404953	0.299766	-0.46136	-0.916403	-0.300684	0.139461
2000	-0.392272	0.342154	-0.406676	-0.87927	-0.306291	0.123006
2001	-0.398615	0.368485	-0.340394	-0.831459	-0.21382	0.332765
2002	-0.355237	0.39714	-0.287548	-0.778449	-0.194204	0.375564
2003	-0.280651	0.47582	-0.223518	-0.739047	-0.167151	0.404222
2004	-0.212517	0.550688	-0.158725	-0.693805	-0.127314	0.45655
2005	-0.182222	0.628244	-0.0522355	-0.65138	-0.106696	0.486753
2006	-0.154603	0.681402	0.0493848	-0.655233	-0.0738905	0.50287
2007	-0.100634	0.696026	0.169473	-0.583572	-0.0786973	0.558639
2008	-0.0459914	0.691022	0.260428	-0.49499	-0.0419695	0.576978
2009	-0.0791046	0.790907	0.375213	-0.351999	-0.0724838	0.595754
2010	0.0466223	0.787963	0.373417	-0.315344	-0.0858203	0.490332
2011	0.177156	0.836091	0.452892	-0.230386	0.000954344	0.551273
2012	0.262917	0.858378	0.52805	-0.227245	0.0570654	0.655932
2013	0.259133	0.853233	0.536844	-0.248301	-0.0240123	0.67651
2014	0.362714	0.8606	0.595715	-0.192628	0.026456	0.754834
2015	0.318328	0.809082	0.578648	-0.209449	-0.0343449	0.718143
2016	0.263891	0.761928	0.578542	-0.212024	-0.0306134	0.710805
2017	0.246314	0.740777	0.576168	-0.218629	-0.0312007	0.825441
2018	0.207338	0.748573	0.585082	-0.208167	-9.85065e-06	0.846258
