# Supplementary material for: A long-run convergence analysis of aerosol precursors, reactive gases, and aerosols in the BRICS and Indonesia: is a global emissions abatement agenda supported?
Source: Environ Sci Pollut Res Int. 2022 Sep 29;30(6):15722–39. doi: 10.1007/s11356-022-22988-9 (PMC9908704; doi:10.1007/s11356-022-22988-9)
Supplement: Supplementary file 3 — (ZIP 235 kb) [file 11356_2022_22988_MOESM3_ESM.zip › CO2.xlsx]

## Sheet: Hoja2
	Brazil	China	Indonesia	India	Russian Federation	South Africa
year	BRA	CHN	IDN	IND	RUS	ZAF
1820	-45.3544	-49.7916	-46.7351	-49.1911	-47.2856	-44.287
1821	-45.373	-49.8015	-46.7461	-49.1979	-47.2983	-44.2997
1822	-45.4126	-49.8324	-46.7783	-49.2258	-47.3321	-44.3335
1823	-45.4582	-49.8693	-46.8164	-49.2597	-47.3718	-44.3733
1824	-45.5138	-49.9163	-46.8645	-49.3035	-47.4216	-44.4231
1825	-45.5406	-49.9344	-46.8838	-49.3186	-47.4426	-44.444
1826	-45.5697	-49.9548	-46.9053	-49.3359	-47.4658	-44.4673
1827	-45.6342	-50.0106	-46.9624	-49.3887	-47.5245	-44.526
1828	-45.6485	-50.0162	-46.9692	-49.3912	-47.5329	-44.5344
1829	-45.6823	-50.0413	-46.9955	-49.4132	-47.5608	-44.5624
1830	-46.3747	-50.7251	-47.6804	-50.0939	-6.17979	-45.2489
1831	-46.243	-50.5784	-47.5412	-49.9505	-5.85542	-45.1114
1832	-46.2786	-50.5989	-47.5693	-49.9743	-6.28622	-45.1411
1833	-46.2823	-50.5876	-47.5655	-49.9663	-6.0567	-45.139
1834	-46.3028	-50.593	-47.5785	-49.975	-48.1521	-45.1537
1835	-46.3589	-50.6341	-47.6271	-50.0194	-48.2024	-45.204
1836	-46.5143	-50.7744	-47.775	-50.163	-48.3519	-45.3535
1837	-46.5469	-50.792	-47.8001	-50.1839	-48.3787	-45.3803
1838	-46.6004	-50.8304	-47.8461	-50.2255	-48.4262	-45.4279
1839	-46.6673	-50.8822	-47.9054	-50.2807	-48.4873	-45.4889
1840	-46.7578	-50.9578	-47.9885	-50.3595	-48.572	-45.5737
1841	-46.783	-50.9671	-48.0061	-50.3729	-48.5913	-45.593
1842	-46.8477	-51.0161	-48.0634	-50.4259	-48.6501	-45.6518
1843	-46.8464	-50.9991	-48.0546	-50.4129	-48.643	-45.6448
1844	-46.9403	-51.0771	-48.1409	-50.495	-48.731	-45.7328
1845	-47.0391	-51.1602	-48.2323	-50.5821	-48.824	-45.8258
1846	-47.2007	-51.306	-48.3864	-50.7319	-48.9798	-45.9815
1847	-47.3007	-51.3902	-48.4789	-50.8201	-49.0739	-46.0756
1848	-47.3223	-51.3961	-48.493	-50.83	-49.0897	-46.0915
1849	-47.3583	-51.4163	-48.5215	-50.8542	-49.1198	-46.1216
1850	-47.4401	-51.4823	-48.5958	-50.9243	-5.24975	-46.1976
1851	-11.1012	-11.0969	-14.0119	-11.4641	-8.54081	-15.9308
1852	-10.4821	-10.4772	-13.3913	-10.8446	-7.91607	-15.176
1853	-10.128	-10.1224	-13.0357	-10.4899	-7.55635	-14.7045
1854	-9.99388	-9.98745	-12.8999	-10.355	-7.41659	-14.4671
1855	-9.7617	-9.75427	-12.6661	-10.1218	-4.40109	-14.1427
1856	-9.63394	-9.62541	-12.5367	-9.99287	-7.04533	-13.9319
1857	-9.49293	-9.48318	-12.3939	-9.8505	-6.89865	-13.7154
1858	-9.40333	-9.39224	-12.3025	-6.04283	-4.18201	-13.5566
1859	-9.309	-9.29648	-12.2063	-5.59667	-4.14766	-13.3985
1860	-9.27957	-9.26553	-12.175	-5.66142	-3.96877	-13.31
1861	-9.24813	-9.23205	-12.1418	-5.97477	-3.80485	-13.2253
1862	-9.16434	-9.1461	-12.0562	-5.87768	-3.91056	-13.0917
1863	-9.09253	-9.07197	-11.9825	-5.78402	-3.88051	-12.973
1864	-9.04515	-9.02213	-11.9332	-5.86258	-3.80451	-12.8814
1865	-9.03788	-9.01226	-11.924	-5.93842	-3.91145	-12.8323
1866	-8.99153	-8.96319	-11.8757	-5.83743	-2.83315	-12.7463
1867	-9.01828	-8.98708	-11.9004	-9.12471	-2.79421	-12.7353
1868	-8.95974	-8.92558	-11.8398	-9.06324	-2.982	-12.6408
1869	-8.93919	-8.90193	-11.8171	-9.03969	-2.72107	-12.5859
1870	-8.95974	-8.91928	-11.9596	-9.05718	-2.71765	-12.5736
1871	-8.98314	-8.93531	-11.972	-9.07307	-2.49659	-12.5168
1872	-9.0243	-8.96893	-12.0022	-9.1066	-2.56193	-12.4855
1873	-9.03983	-8.97675	-12.0068	-9.11436	-2.69424	-12.4352
1874	-8.94928	-8.87844	-11.9054	-9.01602	-2.46306	-12.2845
1875	-8.97051	-8.89186	-11.916	-9.02943	-2.39753	-12.2504
1876	-8.93162	-8.84494	-11.8664	-8.98253	-2.19597	-12.1604
1877	-8.90528	-8.81053	-11.8296	-8.94817	-2.20329	-12.0866
1878	-8.8942	-8.79127	-11.808	-5.24811	-1.96395	-12.0314
1879	-8.93493	-8.82371	-11.8384	-5.36222	-2.02602	-12.0309
1880	-9.15237	-9.03285	-12.0457	-5.49438	-2.12086	-12.2098
1881	-9.02495	-8.91073	-11.9197	-5.43667	-2.00631	-12.0857
1882	-9.03927	-8.92982	-11.9433	-5.32089	-2.01896	-12.1034
1883	-9.06665	-8.96138	-11.9714	-5.28496	-1.96217	-12.134
1884	-9.03701	-8.93553	-11.9423	-5.18719	-1.99052	-5.63379
1885	-9.01381	-8.91559	-11.9194	-5.30161	-1.94179	-5.15312
1886	-8.97241	-8.87703	-11.8781	-5.18236	-1.91839	-4.90107
1887	-8.98134	-8.88832	-11.8869	-5.12745	-1.93443	-4.96023
1888	-9.03915	-8.94805	-11.9443	-5.11708	-1.99492	-4.54135
1889	-9.01559	-8.92607	-10.0592	-4.9685	-1.92218	-4.07354
1890	-9.03356	-8.9452	-8.85031	-4.92398	-1.86514	-3.32771
1891	-9.05812	-8.96697	-8.51589	-4.89758	-1.84727	-3.39475
1892	-9.0266	-8.93234	-5.95536	-4.7936	-1.79157	-2.92408
1893	-8.99061	-8.89279	-5.62103	-4.72441	-1.63423	-1.60743
1894	-9.02572	-8.92395	-5.52022	-4.76278	-1.66817	-1.38026
1895	-9.03671	-8.93067	-5.09133	-4.5734	-1.60114	-1.11368
1896	-9.05102	-8.94025	-5.01539	-4.52744	-1.62483	-0.92247
1897	-9.07382	-8.958	-4.80322	-4.4867	-1.53184	-0.866986
1898	-9.08938	-8.96815	-4.69284	-4.41818	-1.46434	-0.682779
1899	-9.15055	-8.5195	-4.92876	-4.39907	-1.39388	-0.871329
1900	-9.20238	-9.06748	-4.9285	-4.29736	-1.35454	-1.81986
1901	-2.67755	-9.0488	-4.32586	-4.20515	-1.35976	-1.3237
1902	-2.53829	-8.57077	-4.73118	-4.12975	-1.42178	-0.960739
1903	-2.62835	-6.48817	-4.11253	-4.15767	-1.48977	-0.734882
1904	-2.58832	-6.44274	-4.01832	-4.06323	-1.40092	-0.646568
1905	-2.56576	-6.3788	-3.84785	-4.06824	-1.52884	-0.555887
1906	-2.52126	-4.51157	-3.85469	-4.00269	-1.48477	-0.512801
1907	-2.56128	-4.62264	-3.78383	-3.99415	-1.47507	-0.527877
1908	-2.58039	-4.3686	-3.79653	-3.90601	-1.52379	-0.559736
1909	-2.55013	-4.40983	-3.67442	-3.89391	-1.44136	-0.392811
1910	-2.49433	-4.5897	-3.73911	-3.996	-1.55731	-0.362042
1911	-2.42029	-4.2374	-3.65127	-3.9473	-1.53224	-0.418307
1912	-2.30164	-5.33337	-3.85508	-3.86902	-1.47515	-0.432782
1913	-2.30817	-5.33642	-3.91776	-3.83945	-1.46843	-0.425165
1914	-2.58762	-4.89966	-3.7847	-3.71221	-1.46397	-0.354407
1915	-2.81087	-4.78515	-3.73027	-3.61031	-1.5097	-0.307939
1916	-2.90742	-4.67741	-3.61714	-3.58883	-1.44126	-0.15512
1917	-2.92052	-4.44283	-3.42772	-3.39977	-1.3776	0.0379262
1918	-3.042	-4.42468	-3.46019	-3.31759	-2.32676	-0.0625425
1919	-2.74857	-4.24042	-3.35702	-3.19364	-2.49346	-0.00465628
1920	-2.71746	-4.25077	-3.40625	-3.51017	-2.70027	-0.040536
1921	-2.83344	-4.16705	-3.21887	-3.31862	-2.45388	0.0628593
1922	-2.6895	-4.21246	-3.37928	-3.44849	-2.35054	-0.2106
1923	-2.61383	-4.12835	-3.33611	-3.53768	-2.35353	-0.137176
1924	-2.61545	-4.11951	-3.32691	-3.56936	-2.25176	-0.187619
1925	-2.57145	-4.15328	-3.27131	-3.58362	-2.27607	-0.15218
1926	-2.55164	-4.24582	-3.2636	-3.57643	-1.88373	-0.10275
1927	-2.58252	-4.24472	-3.24192	-3.65511	-1.79458	-0.266184
1928	-2.60429	-4.2022	-3.08639	-3.68404	-1.6697	-0.260612
1929	-2.64609	-4.24497	-2.96689	-3.74578	-1.71148	-0.332028
1930	-2.72225	-4.1142	-2.92374	-3.65827	-1.37712	-0.341537
1931	-2.92667	-3.96394	-2.901	-3.65732	-1.10531	-0.382279
1932	-2.83196	-3.89466	-2.8178	-3.6237	-0.845675	-0.372889
1933	-2.77731	-3.85623	-2.80333	-3.70011	-0.764313	-0.360477
1934	-2.88019	-3.77292	-2.80403	-3.67313	-0.626309	-0.307119
1935	-2.74277	-3.6371	-2.79881	-3.66238	-0.511495	-0.233015
1936	-2.90103	-3.56305	-2.79466	-3.74512	-0.432173	-0.216694
1937	-2.86237	-3.72156	-2.75841	-3.7556	-0.516163	-0.284528
1938	-2.79301	-3.74035	-2.62456	-3.56773	-0.379087	-0.154394
1939	-2.90424	-3.60393	-2.61348	-3.65683	-0.440961	-0.195609
1940	-2.74887	-3.27231	-2.55077	-3.51615	-0.161512	-0.0842374
1941	-2.80064	-3.04245	-2.67693	-3.48695	-0.287685	-0.0360322
1942	-2.87186	-2.96503	-3.71244	-3.47479	-0.673022	0.0435667
1943	-2.82718	-3.1287	-3.04849	-3.62011	-0.394436	0.00677785
1944	-2.84038	-3.02257	-3.72297	-3.49866	-0.392151	0.199874
1945	-2.52703	-3.46349	-4.36848	-3.21758	-0.0609562	0.391339
1946	-2.66179	-4.07125	-5.61021	-3.42984	-0.129757	0.167597
1947	-2.65432	-4.16212	-4.66902	-3.38211	-0.109723	-0.0239223
1948	-2.84982	-4.49795	-3.36708	-3.42715	-0.105684	-0.073493
1949	-2.87412	-3.65707	-2.9734	-3.32401	0.0611351	0.015927
1950	-2.3573	-3.43389	-3.72622	-3.29233	0.114096	-0.0486468
1951	-2.39193	-3.28289	-3.81409	-3.33409	0.108584	-0.0801366
1952	-2.30732	-3.05333	-3.53817	-3.28335	0.16834	-0.00566662
1953	-2.31441	-3.00037	-3.48083	-3.25821	0.221657	-0.00947048
1954	-2.23843	-2.876	-3.41609	-3.24928	0.260889	-0.0227693
1955	-2.22065	-2.81392	-3.19565	-3.25315	0.295653	-0.00161791
1956	-2.2391	-2.73974	-3.2101	-3.27741	0.323116	-0.017271
1957	-2.26841	-2.582	-3.17212	-3.17024	0.407723	0.000958945
1958	-2.20702	-1.89277	-3.17309	-3.12009	0.475421	0.0720914
1959	-2.265	-1.62322	-3.14632	-3.11103	0.474092	-0.000987205
1960	-2.18219	-1.60767	-3.32245	-3.10733	0.422187	-0.0607216
1961	-2.17949	-1.94824	-3.18137	-3.06881	0.413385	-0.0613459
1962	-2.17385	-2.21571	-3.37421	-3.05305	0.380466	-0.11236
1963	-2.23523	-2.29802	-3.49048	-3.06883	0.365543	-0.169647
1964	-2.27536	-2.34421	-3.56171	-3.13717	0.378214	-0.144664
1965	-2.33861	-2.31344	-3.53989	-3.09741	0.39138	-0.136126
1966	-2.26667	-2.28044	-3.66245	-3.10481	0.401895	-0.192328
1967	-2.28343	-2.50452	-3.65621	-3.14158	0.410771	-0.197227
1968	-2.22176	-2.51029	-3.6123	-3.13738	0.364355	-0.25279
1969	-2.23022	-2.40522	-3.45642	-3.19647	0.329501	-0.306135
1970	-2.1966	-2.1908	-3.51124	-3.23255	0.325788	-0.321505
1971	-2.13426	-2.10238	-3.51811	-3.19279	0.346061	-0.254242
1972	-2.11543	-2.10585	-3.40879	-3.22479	0.346397	-0.279801
1973	-2.02898	-2.13203	-3.35087	-3.28769	0.353529	-0.258379
1974	-1.94402	-2.09958	-3.22643	-3.20597	0.428385	-0.218723
1975	-1.87452	-1.94434	-3.17383	-3.1309	0.496916	-0.136446
1976	-1.85141	-1.96985	-3.18328	-3.14095	0.471805	-0.160836
1977	-1.84869	-1.86748	-2.89055	-3.14799	0.478176	-0.193325
1978	-1.80547	-1.7857	-2.76843	-3.2151	0.598509	-0.202363
1979	-1.79785	-1.80843	-2.74526	-3.19074	0.578618	-0.238281
1980	-1.79818	-1.81951	-2.74978	-3.13913	0.635072	-0.1768
1981	-1.83646	-1.78519	-2.65643	-3.00632	0.677681	-0.0850198
1982	-1.825	-1.70715	-2.62902	-2.9214	0.718431	0.0193552
1983	-1.86817	-1.65393	-2.64421	-2.85737	0.739891	0.0369489
1984	-1.90148	-1.59927	-2.66748	-2.80459	0.705092	0.0596953
1985	-1.89374	-1.62672	-2.62228	-2.80212	0.682311	0.000600429
1986	-1.80828	-1.58367	-2.53869	-2.73819	0.692615	0.0102003
1987	-1.81974	-1.54585	-2.54551	-2.69929	0.703659	0.0139355
1988	-1.83188	-1.49725	-2.48651	-2.66815	0.702177	0.00540332
1989	-1.84346	-1.48594	-2.47465	-2.62274	0.69862	-0.0814058
1990	-1.86039	-1.44783	-2.3022	-2.58243	0.58024	-0.11347
1991	-1.85633	-1.44268	-2.25099	-2.53846	0.551933	-0.12241
1992	-1.84917	-1.40199	-2.20971	-2.51015	0.470847	-0.199436
1993	-1.82292	-1.32996	-2.13801	-2.4784	0.371788	-0.119607
1994	-1.82195	-1.31053	-2.11964	-2.45415	0.217087	-0.124268
1995	-1.76997	-1.23702	-2.02612	-2.40226	0.165314	-0.0966013
1996	-1.74076	-1.26968	-2.02612	-2.41121	0.0856313	-0.137374
1997	-1.69118	-1.2796	-1.9423	-2.37898	0.0456336	-0.11611
1998	-1.67957	-1.27249	-1.95536	-2.38756	0.0185214	-0.148772
1999	-1.65678	-1.29841	-1.90569	-2.33172	0.0527556	-0.139328
2000	-1.63899	-1.23782	-1.93177	-2.31352	0.0807914	-0.158654
2001	-1.64901	-1.20667	-1.88607	-2.32208	0.0836072	-0.175957
2002	-1.66405	-1.13499	-1.88044	-2.2949	0.0843907	-0.186212
2003	-1.71637	-1.01177	-1.83248	-2.30449	0.090268	-0.160032
2004	-1.67003	-0.859252	-1.82296	-2.23008	0.0961368	-0.0950274
2005	-1.65872	-0.732375	-1.81095	-2.18347	0.11015	-0.0687852
2006	-1.65667	-0.636328	-1.76594	-2.13923	0.143639	-0.0711172
2007	-1.61182	-0.550347	-1.7326	-2.07177	0.14735	-0.0302844
2008	-1.53594	-0.495203	-1.72131	-1.98743	0.194336	0.0643491
2009	-1.53996	-0.367813	-1.63499	-1.81705	0.198305	0.0630758
2010	-1.44863	-0.302668	-1.68246	-1.80513	0.220346	0.0309832
2011	-1.3612	-0.184701	-1.56559	-1.72155	0.311756	0.0477201
2012	-1.27355	-0.146678	-1.49304	-1.64122	0.377138	0.0686188
2013	-1.20327	-0.0981351	-1.48302	-1.60826	0.343267	0.0936901
2014	-1.12395	-0.056016	-1.36845	-1.49253	0.366916	0.157361
2015	-1.18702	-0.0604487	-1.37811	-1.49421	0.36378	0.0847533
2016	-1.26714	-0.0669501	-1.38693	-1.49402	0.354495	0.0850527
2017	-1.25326	-0.0490856	-1.30468	-1.44631	0.37965	0.0864334
2018	-1.28251	-0.0135696	-1.21839	-1.38447	0.432906	0.103292
