# Supplementary material for: A long-run convergence analysis of aerosol precursors, reactive gases, and aerosols in the BRICS and Indonesia: is a global emissions abatement agenda supported?
Source: Environ Sci Pollut Res Int. 2022 Sep 29;30(6):15722–39. doi: 10.1007/s11356-022-22988-9 (PMC9908704; doi:10.1007/s11356-022-22988-9)
Supplement: Supplementary file 3 — (ZIP 235 kb) [file 11356_2022_22988_MOESM3_ESM.zip › N2O.xlsx]

## Sheet: Hoja2
	Brazil	China	Indonesia	India	Russian Federation	South Africa
year	BRA	CHN	IDN	IND	RUS	ZAF
1970	-0.160922	-1.65899	-0.869216	-1.77778	-0.353437	-0.230101
1971	-0.169207	-1.6715	-0.897066	-1.78433	-0.325473	-0.266837
1972	-0.161261	-1.66358	-0.935827	-1.78679	-0.31267	-0.290893
1973	-0.237309	-1.69248	-1.00713	-1.83307	-0.323622	-0.337018
1974	-0.166967	-1.75219	-1.05427	-1.87924	-0.317383	-0.374841
1975	-0.128218	-1.67596	-1.05334	-1.78566	-0.26417	-0.330454
1976	-0.0623916	-1.68111	-1.06181	-1.79358	-0.265765	-0.326769
1977	-0.0939056	-1.61386	-1.09509	-1.80638	-0.28622	-0.353496
1978	-0.133497	-1.55382	-1.12458	-1.80711	-0.29761	-0.387947
1979	-0.139063	-1.51632	-1.14074	-1.80307	-0.307084	-0.383653
1980	-0.0877746	-1.44368	-1.12309	-1.79833	-0.264438	-0.379592
1981	-0.0799422	-1.43185	-1.08578	-1.72152	-0.228726	-0.354044
1982	-0.0753226	-1.37577	-1.06323	-1.69834	-0.182871	-0.362302
1983	-0.12491	-1.38108	-1.06576	-1.6982	-0.186461	-0.470976
1984	-0.11929	-1.33138	-1.04504	-1.65738	-0.176016	-0.477785
1985	-0.118182	-1.33685	-1.0184	-1.62372	-0.136971	-0.521427
1986	-0.0702748	-1.31487	-0.992388	-1.57273	-0.113007	-0.539391
1987	-0.0581219	-1.19586	-0.98271	-1.60248	-0.0853076	-0.539233
1988	-0.048452	-1.13551	-0.954849	-1.51952	-0.0816886	-0.509825
1989	-0.0339267	-1.11168	-0.957153	-1.52056	-0.131256	-0.507167
1990	-0.224444	-1.16137	-0.999874	-1.56786	-0.114355	-0.518334
1991	-0.178897	-1.12102	-0.98154	-1.52996	-0.134294	-0.509022
1992	-0.165167	-1.09578	-0.948876	-1.502	-0.277396	-0.44993
1993	-0.161414	-1.13711	-0.98012	-1.50815	-0.369773	-0.492494
1994	-0.159501	-1.11207	-0.981053	-1.50104	-0.554209	-0.533856
1995	-0.161987	-0.982416	-0.981152	-1.49843	-0.606966	-0.521783
1996	-0.226946	-0.957703	-0.988252	-1.49967	-0.684386	-0.468223
1997	-0.198466	-1.02499	-1.00042	-1.47227	-0.732094	-0.448302
1998	-0.159575	-0.994908	-1.00717	-1.44741	-0.765596	-0.449365
1999	-0.12418	-0.925855	-0.999835	-1.415	-0.734216	-0.463037
2000	-0.0840822	-0.934951	-0.987333	-1.43475	-0.700254	-0.512247
2001	-0.0587499	-0.916844	-0.974068	-1.41522	-0.656756	-0.496557
2002	-0.0220388	-0.872939	-0.957181	-1.45756	-0.706247	-0.467727
2003	0.0401302	-0.846044	-0.964054	-1.43526	-0.670696	-0.476311
2004	0.0974382	-0.785371	-0.943092	-1.38702	-0.65431	-0.450573
2005	0.107795	-0.734389	-0.92208	-1.3318	-0.635484	-0.464575
2006	0.158263	-0.6513	-0.878309	-1.24845	-0.575977	-0.448542
2007	0.140612	-0.620128	-0.847815	-1.21289	-0.54095	-0.433764
2008	0.168213	-0.554099	-0.80013	-1.16549	-0.479922	-0.396907
2009	0.248687	-0.470611	-0.713234	-1.09456	-0.424614	-0.358548
2010	0.29374	-0.428399	-0.702163	-1.06618	-0.410572	-0.369455
2011	0.356283	-0.376459	-0.668154	-1.01695	-0.35428	-0.343453
2012	0.325745	-0.35045	-0.634377	-1.02653	-0.363234	-0.330169
2013	0.334553	-0.324942	-0.674246	-1.03693	-0.363966	-0.340541
2014	0.332575	-0.316478	-0.652908	-1.04109	-0.391	-0.345148
2015	0.330245	-0.294837	-0.651946	-1.04288	-0.379131	-0.35866
2016	0.337401	-0.271704	-0.642846	-1.03258	-0.359075	-0.347679
2017	0.336129	-0.263432	-0.643751	-1.03537	-0.346069	-0.346485
2018	0.33484	-0.252899	-0.641777	-1.03614	-0.335905	-0.346956
