# Supplementary material for: A long-run convergence analysis of aerosol precursors, reactive gases, and aerosols in the BRICS and Indonesia: is a global emissions abatement agenda supported?
Source: Environ Sci Pollut Res Int. 2022 Sep 29;30(6):15722–39. doi: 10.1007/s11356-022-22988-9 (PMC9908704; doi:10.1007/s11356-022-22988-9)
Supplement: Supplementary file 3 — (ZIP 235 kb) [file 11356_2022_22988_MOESM3_ESM.zip › NH3.xlsx]

## Sheet: Hoja2
	Brazil	China	Indonesia	India	Russian Federation	South Africa
year	BRA	CHN	IDN	IND	RUS	ZAF
1820	0.00792867	-0.453433	-0.85045	-0.901353	0.0721328	-0.825635
1821	0.012198	-0.459313	-0.856758	-0.909449	0.0630973	-0.834121
1822	0.0156145	-0.465407	-0.8633	-0.917717	0.0538505	-0.842873
1823	0.0189423	-0.470991	-0.869344	-0.925423	0.0451224	-0.851158
1824	0.0218331	-0.476437	-0.875325	-0.932947	0.036533	-0.859357
1825	0.0241018	-0.481968	-0.881399	-0.940509	0.0278677	-0.867681
1826	0.025554	-0.487803	-0.887772	-0.948323	0.0188985	-0.87633
1827	0.0266255	-0.493529	-0.894117	-0.955987	0.0100486	-0.884935
1828	0.0266301	-0.499854	-0.901074	-0.964216	0.00060165	-0.894184
1829	0.0260384	-0.506334	-0.908192	-0.972548	-0.00899363	-0.903627
1830	0.0251455	-0.512691	-0.915197	-0.980723	-0.0184625	-0.912987
1831	0.0102688	-0.532832	-0.935957	-1.00051	-0.0298136	-0.934676
1832	-0.00574826	-0.553675	-0.957472	-1.02103	-0.0421967	-0.957182
1833	-0.0215261	-0.573861	-0.978379	-1.04091	-0.0542382	-0.979141
1834	-0.0387618	-0.5951	-1.00044	-1.06186	-0.0676414	-1.00226
1835	-0.055764	-0.61572	-1.02198	-1.08221	-0.0807197	-1.02487
1836	-0.0736286	-0.636834	-1.04398	-1.10307	-0.0945801	-1.04806
1837	-0.092195	-0.658291	-1.06645	-1.12429	-0.109055	-1.07171
1838	-0.110905	-0.679543	-1.0888	-1.14533	-0.123596	-1.09526
1839	-0.130296	-0.701147	-1.11149	-1.16674	-0.138745	-1.11925
1840	-0.150315	-0.723057	-1.13462	-1.18848	-0.154451	-1.14365
1841	-0.148455	-0.722154	-1.13567	-1.18794	-0.155441	-1.14455
1842	-0.147381	-0.721733	-1.13734	-1.1879	-0.156982	-1.14606
1843	-0.147454	-0.722168	-1.13984	-1.18874	-0.159447	-1.14855
1844	-0.146502	-0.721295	-1.14112	-1.18829	-0.160671	-1.14985
1845	-0.14559	-0.720192	-1.14223	-1.18762	-0.161734	-1.15102
1846	-0.145204	-0.719347	-1.14365	-1.18723	-0.163118	-1.15258
1847	-0.146717	-0.720145	-1.14679	-1.18851	-0.166208	-1.1559
1848	-0.14928	-0.721746	-1.15076	-1.19061	-0.170164	-1.16014
1849	-0.148495	-0.719758	-1.15121	-1.18915	-0.170594	-1.16089
1850	-0.148277	-0.718311	-1.1519	-1.18824	-0.171624	-1.15916
1851	-0.148157	-0.717821	-1.15204	-1.18839	-0.166263	-1.12214
1852	-0.142518	-0.711711	-1.14661	-1.18287	-0.155393	-1.0813
1853	-0.135766	-0.704399	-1.14001	-1.17608	-0.14342	-1.04089
1854	-0.128493	-0.696477	-1.13284	-1.16863	-0.130936	-1.00136
1855	-0.120446	-0.687675	-1.12484	-1.16023	-0.11766	-0.962314
1856	-0.113956	-0.679972	-1.11793	-1.15287	-0.105578	-0.925632
1857	-0.106926	-0.671629	-1.11045	-1.14481	-0.0929284	-0.889478
1858	-0.10063	-0.663948	-1.10364	-1.13718	-0.0810122	-0.855074
1859	-0.096277	-0.658116	-1.09873	-1.1314	-0.0710215	-0.823523
1860	-0.0916743	-0.652001	-1.09354	-1.12537	-0.0608109	-0.792624
1861	-0.0754781	-0.633979	-1.07768	-1.10863	-0.0427341	-0.753524
1862	-0.0591637	-0.61573	-1.06166	-1.09156	-0.0245044	-0.714947
1863	-0.0431497	-0.59764	-1.04586	-1.07464	-0.00649993	-0.677275
1864	-0.0273021	-0.579639	-1.03021	-1.05782	0.0113524	-0.640372
1865	-0.0119136	-0.561994	-1.01494	-1.04131	0.0287758	-0.604456
1866	0.000294714	-0.547455	-1.00285	-1.02786	0.043055	-0.57224
1867	0.0122737	-0.532579	-0.990481	-1.01434	0.0575901	-0.540267
1868	0.0230724	-0.518796	-0.979212	-1.00162	0.0709605	-0.509916
1869	0.0333706	-0.505418	-0.968422	-0.989293	0.0838813	-0.480508
1870	0.0415973	-0.494023	-1.08348	-0.973713	0.0947532	-0.454277
1871	0.031176	-0.498221	-1.08468	-0.979219	0.0940482	-0.429332
1872	0.0300581	-0.492977	-1.07619	-0.975257	0.102571	-0.397144
1873	0.0291353	-0.487584	-1.06868	-0.971147	0.111051	-0.366835
1874	0.038141	-0.472205	-1.05209	-0.957035	0.129345	-0.328382
1875	0.0476438	-0.456279	-1.03652	-0.942349	0.148001	-0.29106
1876	0.0514405	-0.445923	-1.02687	-0.933235	0.160921	-0.260816
1877	0.0509505	-0.439814	-1.02046	-0.928353	0.169405	-0.236263
1878	0.0491807	-0.434885	-1.01576	-0.923979	0.17656	-0.214215
1879	0.0517079	-0.42556	-1.00711	-0.915907	0.187925	-0.189025
1880	0.051316	-0.419136	-0.999112	-0.910604	0.196245	-0.167887
1881	0.0569369	-0.416935	-0.995476	-0.909365	0.201626	-0.166586
1882	0.0613051	-0.415582	-1.00218	-0.908925	0.205952	-0.166404
1883	0.0667802	-0.412686	-0.997665	-0.906978	0.211656	-0.164925
1884	0.0744369	-0.407316	-0.991408	-0.902638	0.219672	-0.161132
1885	0.0791606	-0.404575	-0.986083	-0.901117	0.22489	-0.160234
1886	0.0823602	-0.403102	-0.982636	-0.900763	0.228628	-0.160768
1887	0.0854214	-0.401406	-0.979723	-0.9002	0.232471	-0.16133
1888	0.0862335	-0.401467	-0.978766	-0.901024	0.234424	-0.163925
1889	0.0866687	-0.401638	-0.978969	-0.901949	0.236097	-0.166792
1890	0.0864578	-0.402148	-0.975844	-0.903288	0.237343	-0.169882
1891	0.0829788	-0.402741	-0.976077	-0.904536	0.236976	-0.162075
1892	0.0800693	-0.402513	-0.973754	-0.90491	0.237253	-0.15367
1893	0.0771445	-0.401964	-0.97457	-0.905028	0.237817	-0.142782
1894	0.0750988	-0.400227	-0.971056	-0.903851	0.239307	-0.133179
1895	0.0708585	-0.400447	-0.96856	-0.904315	0.238958	-0.125576
1896	0.0665108	-0.39987	-0.967214	-0.904305	0.238987	-0.117874
1897	0.0629426	-0.398294	-0.963685	-0.903293	0.240028	-0.110684
1898	0.0588069	-0.397034	-0.960686	-0.902434	0.241684	-0.102771
1899	0.0537715	-0.39649	-0.95878	-0.902289	0.242498	-0.0999297
1900	0.0471794	-0.397036	-0.957957	-0.902912	0.242178	-0.103932
1901	0.0506315	-0.398306	-0.960292	-0.914832	0.246987	-0.0957764
1902	0.0548794	-0.398515	-0.962365	-0.925855	0.252211	-0.0869012
1903	0.0586445	-0.398501	-0.963241	-0.9367	0.257187	-0.0786961
1904	0.0631767	-0.397372	-0.963582	-0.946269	0.263024	-0.0717744
1905	0.066232	-0.397267	-0.964926	-0.957175	0.267103	-0.0661343
1906	0.0702016	-0.39587	-0.963801	-0.965607	0.27251	-0.0590968
1907	0.0731358	-0.395069	-0.963047	-0.974598	0.276933	-0.0534491
1908	0.07677	-0.393095	-0.961585	-0.982231	0.282071	-0.0482638
1909	0.0805103	-0.390667	-0.95968	-0.990672	0.287398	-0.0407838
1910	0.0824389	-0.389888	-0.959741	-0.999714	0.290682	-0.0353355
1911	0.0988677	-0.387092	-0.958257	-0.998369	0.270303	-0.0347686
1912	0.115078	-0.383917	-0.957065	-0.99369	0.250515	-0.0320943
1913	0.130368	-0.380499	-0.954879	-0.988954	0.230923	-0.0318642
1914	0.142706	-0.378422	-0.954092	-0.986172	0.226577	-0.0307673
1915	0.14708	-0.383874	-0.960882	-0.990266	0.214785	-0.0396632
1916	0.148897	-0.392052	-0.970171	-0.997572	0.200359	-0.0475822
1917	0.15004	-0.400169	-0.980467	-1.00432	0.18581	-0.0577841
1918	0.152324	-0.40659	-0.980188	-1.00847	0.172432	-0.0694352
1919	0.160064	-0.406999	-0.980859	-1.00653	0.165772	-0.079789
1920	0.170321	-0.404247	-0.978723	-1.00496	0.162207	-0.0785082
1921	0.152946	-0.432208	-1.00505	-1.02666	0.15533	-0.107312
1922	0.161453	-0.43335	-1.00366	-1.02549	0.166766	-0.113415
1923	0.169696	-0.433454	-0.996699	-1.02029	0.173944	-0.10942
1924	0.181296	-0.430127	-0.990101	-1.01348	0.172135	-0.105446
1925	0.183703	-0.43291	-1.00027	-1.01971	0.161069	-0.115237
1926	0.190195	-0.432177	-1.00609	-1.02229	0.15169	-0.119943
1927	0.197311	-0.430962	-1.00584	-1.02046	0.142812	-0.124137
1928	0.205255	-0.428509	-1.00329	-1.01704	0.137119	-0.125632
1929	0.210424	-0.428061	-0.997475	-1.01177	0.131946	-0.128121
1930	0.222229	-0.421698	-0.991566	-1.0039	0.13593	-0.125397
1931	0.211102	-0.420232	-0.99264	-1.00223	0.150255	-0.127637
1932	0.202616	-0.417323	-0.992767	-1.00013	0.170165	-0.126509
1933	0.190629	-0.417637	-0.991844	-0.998077	0.1878	-0.126104
1934	0.178893	-0.415847	-0.990534	-0.994464	0.202714	-0.12452
1935	0.166982	-0.41447	-0.990228	-0.992071	0.215968	-0.123888
1936	0.147842	-0.418329	-0.994791	-0.994727	0.221288	-0.131905
1937	0.129801	-0.422523	-0.998637	-0.99609	0.218789	-0.140577
1938	0.115581	-0.42306	-0.998905	-0.99282	0.215772	-0.145209
1939	0.102283	-0.422938	-0.997692	-0.99001	0.213071	-0.149307
1940	0.0882001	-0.423971	-0.99784	-0.987087	0.211249	-0.154432
1941	0.0863213	-0.430108	-1.00144	-0.993257	0.213978	-0.15573
1942	0.0880427	-0.432466	-1.00586	-0.99574	0.219621	-0.152154
1943	0.0845618	-0.438903	-1.00193	-1.00226	0.222454	-0.156071
1944	0.0834906	-0.441934	-0.992838	-1.00479	0.229103	-0.154754
1945	0.0853167	-0.442087	-0.982417	-1.00595	0.237228	-0.153381
1946	0.0878117	-0.440141	-0.976112	-1.00723	0.249634	-0.154162
1947	0.0863372	-0.4411	-0.977493	-0.836118	0.239176	-0.158074
1948	0.0878581	-0.43891	-0.978786	-0.840551	0.225653	-0.15761
1949	0.0874567	-0.436861	-0.986302	-0.847816	0.205774	-0.158794
1950	0.0641771	-0.435909	-0.997543	-0.852795	0.186417	-0.166647
1951	0.052663	-0.437972	-0.99518	-0.856912	0.178094	-0.183746
1952	0.0437909	-0.444435	-0.988051	-0.859854	0.169575	-0.198589
1953	0.0350757	-0.454871	-0.98046	-0.861995	0.162055	-0.21595
1954	0.0281677	-0.468218	-0.968839	-0.860923	0.155354	-0.230372
1955	0.0213376	-0.481276	-0.953378	-0.857326	0.148047	-0.242109
1956	0.0153727	-0.491817	-0.941158	-0.85728	0.143565	-0.255419
1957	0.0101763	-0.50452	-0.930203	-0.855706	0.141535	-0.268944
1958	0.00378251	-0.517006	-0.924075	-0.860279	0.137999	-0.282719
1959	-0.00256184	-0.523888	-0.917006	-0.861437	0.134141	-0.298841
1960	-0.00655875	-0.514153	-0.904445	-0.858076	0.129092	-0.311872
1961	-0.0132493	-0.490758	-0.853622	-0.866881	0.075633	-0.362418
1962	-0.0426823	-0.505801	-0.83536	-0.860723	0.0751815	-0.356035
1963	-0.0460023	-0.531367	-0.863399	-0.85304	0.0864344	-0.368669
1964	-0.0781448	-0.559106	-0.838798	-0.853804	0.113963	-0.380108
1965	-0.0862117	-0.526268	-0.921321	-0.816955	0.140315	-0.412775
1966	-0.126156	-0.503713	-0.935881	-0.697819	0.139523	-0.45783
1967	-0.119531	-0.557911	-1.04644	-0.63109	0.153627	-0.456562
1968	-0.112313	-0.515354	-0.965619	-0.577009	0.161505	-0.476689
1969	-0.126838	-0.520193	-0.81026	-0.699925	0.160065	-0.507964
1970	-0.0874427	-0.510955	-0.737438	-0.57416	0.163496	-0.51312
1971	-0.0826262	-0.504346	-0.723833	-0.566935	0.21959	-0.536482
1972	-0.0751882	-0.509459	-0.729718	-0.572164	0.236408	-0.540766
1973	-0.0881794	-0.513661	-0.734507	-0.5759	0.235389	-0.542493
1974	-0.0582665	-0.509078	-0.733957	-0.570412	0.263494	-0.531621
1975	-0.027927	-0.498975	-0.721161	-0.562417	0.290545	-0.500078
1976	-0.0213129	-0.501268	-0.725074	-0.564988	0.272331	-0.522589
1977	-0.00531767	-0.49876	-0.723822	-0.564929	0.279413	-0.523168
1978	-0.0477328	-0.50614	-0.73159	-0.574076	0.285986	-0.527777
1979	-0.0296403	-0.510602	-0.736819	-0.584502	0.283896	-0.52027
1980	-0.00201321	-0.512756	-0.740613	-0.591153	0.282863	-0.518752
1981	-0.0328527	-0.497552	-0.722532	-0.574239	0.2963	-0.497549
1982	-0.0531202	-0.492801	-0.721125	-0.578107	0.295003	-0.53053
1983	-0.0829677	-0.500653	-0.717861	-0.577187	0.319856	-0.593032
1984	-0.0376078	-0.496091	-0.714168	-0.575756	0.331342	-0.611801
1985	-0.043123	-0.489335	-0.708063	-0.572013	0.34595	-0.667458
1986	-0.036668	-0.491298	-0.707612	-0.577162	0.344114	-0.686567
1987	-0.0196349	-0.470813	-0.68892	-0.56254	0.362594	-0.682075
1988	-0.0411946	-0.47001	-0.688439	-0.566234	0.330149	-0.645987
1989	-0.0319434	-0.463994	-0.685153	-0.565857	0.314679	-0.634614
1990	-0.0420239	-0.446102	-0.646842	-0.552552	0.310556	-0.588808
1991	-0.0195499	-0.428617	-0.628281	-0.536664	0.285238	-0.58866
1992	-0.00668362	-0.421964	-0.620438	-0.531923	0.20608	-0.59706
1993	0.00194448	-0.424565	-0.629468	-0.537181	0.138559	-0.60167
1994	0.0216235	-0.431129	-0.636624	-0.546368	0.0147529	-0.644699
1995	0.0249905	-0.429446	-0.637987	-0.542889	-0.107245	-0.635054
1996	-0.0604266	-0.439889	-0.66545	-0.550672	-0.203735	-0.627115
1997	-0.0405583	-0.446297	-0.693134	-0.553406	-0.314331	-0.622599
1998	-0.0592242	-0.471185	-0.729885	-0.573694	-0.424689	-0.631024
1999	-0.0471912	-0.476466	-0.741468	-0.576088	-0.491103	-0.639968
2000	-0.00736134	-0.47062	-0.73782	-0.566094	-0.493631	-0.63191
2001	-0.01494	-0.469373	-0.726434	-0.561608	-0.499744	-0.633681
2002	0.0069577	-0.427402	-0.64433	-0.598949	-0.509308	-0.601288
2003	0.0848056	-0.428172	-0.622717	-0.575916	-0.493886	-0.613336
2004	0.112837	-0.429943	-0.605902	-0.563877	-0.525433	-0.615127
2005	0.133101	-0.37786	-0.564508	-0.519294	-0.546477	-0.636776
2006	0.153248	-0.325878	-0.543157	-0.47874	-0.539187	-0.592785
2007	0.199902	-0.314591	-0.510476	-0.453285	-0.49248	-0.574777
2008	0.238913	-0.253636	-0.443576	-0.400795	-0.413131	-0.529186
2009	0.208087	-0.259583	-0.447308	-0.402143	-0.418853	-0.531913
2010	0.234934	-0.261409	-0.448442	-0.399012	-0.40819	-0.536396
2011	0.292848	-0.215501	-0.426665	-0.378484	-0.385074	-0.508746
2012	0.264181	-0.214812	-0.429725	-0.387931	-0.383915	-0.512258
2013	0.251571	-0.231442	-0.436324	-0.397067	-0.377361	-0.558057
2014	0.263938	-0.244675	-0.433273	-0.400599	-0.401767	-0.572664
2015	0.239265	-0.251193	-0.427848	-0.399335	-0.369094	-0.61024
2016	0.242816	-0.266456	-0.425012	-0.397127	-0.367887	-0.610338
2017	0.245562	-0.273245	-0.418956	-0.395216	-0.365728	-0.608031
2018	0.247522	-0.270179	-0.414294	-0.392951	-0.36253	-0.608578
