# Supplementary material for: A long-run convergence analysis of aerosol precursors, reactive gases, and aerosols in the BRICS and Indonesia: is a global emissions abatement agenda supported?
Source: Environ Sci Pollut Res Int. 2022 Sep 29;30(6):15722–39. doi: 10.1007/s11356-022-22988-9 (PMC9908704; doi:10.1007/s11356-022-22988-9)
Supplement: Supplementary file 3 — (ZIP 235 kb) [file 11356_2022_22988_MOESM3_ESM.zip › NMVOC.xlsx]

## Sheet: Hoja2
	Brazil	China	Indonesia	India	Russian Federation	South Africa
year	BRA	CHN	IDN	IND	RUS	ZAF
1820	-0.779242	-1.06216	-0.961001	-1.2736	0.0935195	-0.324426
1821	-0.768521	-1.06132	-0.959325	-1.27437	0.0909108	-0.324534
1822	-0.758414	-1.06046	-0.957644	-1.27507	0.0883328	-0.324671
1823	-0.748353	-1.05903	-0.955424	-1.27517	0.0863188	-0.324302
1824	-0.738715	-1.05746	-0.953127	-1.27507	0.08446	-0.323834
1825	-0.729237	-1.0555	-0.950462	-1.27455	0.0829904	-0.323032
1826	-0.720472	-1.05374	-0.948008	-1.27419	0.0813296	-0.322475
1827	-0.712132	-1.05191	-0.945556	-1.27371	0.07974	-0.321899
1828	-0.704714	-1.05054	-0.94357	-1.27365	0.0777014	-0.321823
1829	-0.697967	-1.04939	-0.941821	-1.27376	0.0754426	-0.322018
1830	-0.698506	-1.0551	-0.946944	-1.28071	0.0663418	-0.329118
1831	-0.692547	-1.05406	-0.945288	-1.27875	0.075797	-0.328013
1832	-0.689633	-1.05563	-0.946291	-1.27943	0.0823107	-0.329631
1833	-0.685747	-1.05581	-0.945954	-1.27873	0.0899092	-0.329972
1834	-0.682468	-1.05618	-0.945919	-1.27825	0.0969848	-0.330628
1835	-0.679041	-1.05602	-0.945446	-1.27726	0.104315	-0.330858
1836	-0.677954	-1.05782	-0.946938	-1.27826	0.109394	-0.333163
1837	-0.674409	-1.05681	-0.945707	-1.27646	0.117016	-0.332756
1838	-0.671527	-1.0561	-0.944885	-1.27499	0.124055	-0.332769
1839	-0.669183	-1.05561	-0.944263	-1.27375	0.130632	-0.333088
1840	-0.667239	-1.05519	-0.943854	-1.27261	0.136882	-0.333585
1841	-0.664839	-1.05332	-0.942724	-1.27057	0.136373	-0.331947
1842	-0.66336	-1.05206	-0.942341	-1.26917	0.13518	-0.331054
1843	-0.661663	-1.0503	-0.941438	-1.26728	0.134431	-0.329778
1844	-0.660613	-1.04889	-0.940979	-1.26577	0.133253	-0.32899
1845	-0.660084	-1.04773	-0.940846	-1.26453	0.131765	-0.328569
1846	-0.661678	-1.04843	-0.942603	-1.26516	0.128355	-0.330124
1847	-0.665163	-1.05075	-0.94607	-1.26745	0.123249	-0.33343
1848	-0.667408	-1.05159	-0.948078	-1.26827	0.119571	-0.33536
1849	-0.668474	-1.051	-0.94874	-1.26769	0.117251	-0.335982
1850	-0.670801	-1.05151	-0.950475	-1.26822	0.11385	-0.337488
1851	-0.662466	-1.04371	-0.942782	-1.25816	0.124246	-0.320334
1852	-0.660054	-1.04185	-0.941032	-1.25404	0.12875	-0.309132
1853	-0.65892	-1.0413	-0.940579	-1.25122	0.131937	-0.299233
1854	-0.663671	-1.04664	-0.946024	-1.25431	0.129203	-0.295242
1855	-0.660029	-1.0435	-0.943011	-1.24889	0.135154	-0.282761
1856	-0.661486	-1.04385	-0.943442	-1.24697	0.137175	-0.273775
1857	-0.660439	-1.04159	-0.941286	-1.24243	0.142008	-0.262172
1858	-0.661475	-1.0414	-0.9412	-1.23897	0.145028	-0.252654
1859	-0.662456	-1.04104	-0.940969	-1.23573	0.147934	-0.242965
1860	-0.666169	-1.04352	-0.943558	-1.23592	0.148139	-0.236112
1861	-0.658842	-1.03626	-0.936408	-1.22676	0.157455	-0.219538
1862	-0.654742	-1.03222	-0.932494	-1.22031	0.163257	-0.206181
1863	-0.651232	-1.02864	-0.929035	-1.21433	0.168545	-0.193296
1864	-0.64804	-1.02549	-0.926009	-1.20898	0.173301	-0.180826
1865	-0.647671	-1.02514	-0.925775	-1.20638	0.174995	-0.171169
1866	-0.663919	-1.0414	-0.942171	-1.2202	0.160958	-0.178123
1867	-0.648253	-1.02382	-0.924733	-1.20187	0.179872	-0.151229
1868	-0.645435	-1.01908	-0.920109	-1.19485	0.185451	-0.137172
1869	-0.647211	-1.01891	-0.920076	-1.1924	0.18681	-0.127695
1870	-0.654968	-1.02471	-1.049	-1.14923	0.18174	-0.125424
1871	-0.659402	-1.02705	-1.04322	-1.15156	0.179308	-0.128228
1872	-0.662333	-1.02789	-1.03446	-1.15239	0.177713	-0.129543
1873	-0.664288	-1.02849	-1.02923	-1.15298	0.176439	-0.13064
1874	-0.652465	-1.01529	-1.0133	-1.13976	0.189519	-0.117936
1875	-0.650729	-1.01213	-1.01313	-1.1366	0.192623	-0.115298
1876	-0.64606	-1.00602	-1.01073	-1.13048	0.19948	-0.109702
1877	-0.641599	-1.00009	-1.00393	-1.12453	0.20537	-0.104295
1878	-0.63922	-0.996204	-1.00092	-1.11674	0.209713	-0.100947
1879	-0.64246	-0.997905	-1.00475	-1.1167	0.207641	-0.103195
1880	-0.665911	-1.01987	-1.01905	-1.13719	0.185492	-0.125639
1881	-0.6507	-1.00379	-1.0027	-1.12148	0.203069	-0.110291
1882	-0.649741	-1.00192	-1.01347	-1.11554	0.203962	-0.109146
1883	-0.649984	-1.0012	-1.01042	-1.11624	0.204647	-0.10915
1884	-0.644179	-0.994394	-1.0037	-1.10517	0.21545	-0.102429
1885	-0.637232	-0.986817	-0.988324	-1.10045	0.226439	-0.0951733
1886	-0.631413	-0.980368	-0.974922	-1.08936	0.231201	-0.089148
1887	-0.630459	-0.978759	-0.968755	-1.08705	0.237139	-0.0882732
1888	-0.636648	-0.984271	-0.972479	-1.08928	0.232042	-0.0936364
1889	-0.632342	-0.979276	-0.969385	-1.07783	0.234604	-0.0880467
1890	-0.638067	-0.984296	-0.960311	-1.08098	0.23481	-0.0896195
1891	-0.640943	-0.98624	-0.966998	-1.08056	0.238848	-0.0920936
1892	-0.6344	-0.978743	-0.945314	-1.06924	0.244202	-0.0806526
1893	-0.625249	-0.968607	-0.933816	-1.05272	0.260769	-0.0400551
1894	-0.627704	-0.970054	-0.932267	-1.06234	0.24878	-0.0284154
1895	-0.62923	-0.970557	-0.906261	-1.05568	0.265403	-0.0106889
1896	-0.630567	-0.970658	-0.90009	-1.05358	0.25934	0.00666148
1897	-0.632651	-0.971503	-0.875728	-1.04694	0.264953	0.0141872
1898	-0.633561	-0.971172	-0.854999	-1.04602	0.278439	0.0370744
1899	-0.644099	-0.980427	-0.880942	-1.05114	0.279258	0.0148314
1900	-0.659138	-0.99316	-0.884005	-1.05734	0.284921	-0.0624508
1901	-0.644952	-0.997626	-0.804557	-1.05	0.285785	-0.0336773
1902	-0.64217	-1.00151	-0.859247	-1.05018	0.265878	0.00178432
1903	-0.652562	-1.01449	-0.764064	-1.05639	0.232731	0.0271387
1904	-0.651527	-1.01841	-0.744726	-1.04658	0.226687	0.0434742
1905	-0.65613	-1.02782	-0.714442	-1.05339	0.176309	0.0587765
1906	-0.664842	-1.03589	-0.719606	-1.05738	0.165178	0.0636674
1907	-0.687455	-1.06384	-0.700864	-1.08245	0.135988	0.0500288
1908	-0.687771	-1.06594	-0.69898	-1.07374	0.122353	0.0451165
1909	-0.672121	-1.05485	-0.669142	-1.04838	0.132415	0.081551
1910	-0.685689	-1.07621	-0.690821	-1.08759	0.105346	0.0841096
1911	-0.679583	-1.07229	-0.666691	-1.08323	0.0871121	0.0674711
1912	-0.679514	-1.09039	-0.725033	-1.07994	0.0686005	0.0640102
1913	-0.696484	-1.11362	-0.741456	-1.09171	0.0312467	0.0472763
1914	-0.66307	-1.0726	-0.702911	-1.05678	0.0589933	0.0759809
1915	-0.645419	-1.05401	-0.685067	-1.03025	0.0712695	0.0860112
1916	-0.646115	-1.06026	-0.670529	-1.03413	0.0616617	0.110168
1917	-0.631795	-1.05028	-0.655745	-1.02474	0.0459388	0.127208
1918	-0.631624	-1.05558	-0.659948	-1.02234	-0.0429218	0.0982748
1919	-0.614918	-1.0492	-0.639858	-1.00499	-0.0424089	0.08836
1920	-0.638341	-1.08231	-0.660615	-1.05429	-0.0952858	0.0722624
1921	-0.619733	-1.06289	-0.638707	-1.02799	-0.074461	0.0801499
1922	-0.633821	-1.08563	-0.666527	-1.05873	-0.0929781	0.00803782
1923	-0.658332	-1.11582	-0.660837	-1.09529	-0.117536	0.0188752
1924	-0.668457	-1.13036	-0.669297	-1.11128	-0.139633	0.00945332
1925	-0.661151	-1.1283	-0.651094	-1.11506	-0.148836	0.0161033
1926	-0.646718	-1.12018	-0.647738	-1.11405	-0.138878	0.032749
1927	-0.669413	-1.14803	-0.620362	-1.14296	-0.167775	-0.01308
1928	-0.657405	-1.13892	-0.556188	-1.18915	-0.173482	-0.0117179
1929	-0.680594	-1.16717	-0.483106	-1.21636	-0.196113	-0.0404977
1930	-0.644659	-1.12928	-0.472739	-1.18159	-0.0864022	-0.0304313
1931	-0.616026	-1.09617	-0.469066	-1.15681	-0.0200784	-0.0370618
1932	-0.572264	-1.05581	-0.419255	-1.12343	0.0116899	-0.0260978
1933	-0.587226	-1.07379	-0.413456	-1.14843	-0.00311734	-0.0382056
1934	-0.597964	-1.0835	-0.398815	-1.15729	0.0140501	-0.0299512
1935	-0.599647	-1.08677	-0.403118	-1.16577	0.0185199	-0.0203576
1936	-0.616802	-1.10233	-0.386694	-1.19003	0.0179639	-0.0244015
1937	-0.639201	-1.13641	-0.35649	-1.21947	-0.0186298	-0.053827
1938	-0.601767	-1.10513	-0.313359	-1.18233	0.0111483	-0.0171456
1939	-0.60388	-1.10487	-0.296246	-1.19507	-0.0122994	-0.0225254
1940	-0.583205	-1.08025	-0.316433	-1.17942	0.00590295	-0.00842204
1941	-0.57844	-1.0718	-0.34308	-1.18193	0.00865025	0.000130943
1942	-0.565499	-1.05718	-0.668114	-1.17506	-0.0105873	0.0266864
1943	-0.568971	-1.08562	-0.423852	-1.19756	-0.0335537	0.00623299
1944	-0.561976	-1.08381	-0.699602	-1.19411	0.0517186	0.0364531
1945	-0.521129	-1.06909	-0.864693	-1.15864	-0.0606523	0.067376
1946	-0.560559	-1.12798	-0.993226	-1.21316	-0.0722878	0.0038965
1947	-0.609701	-1.18567	-0.951005	-1.27579	-0.0908329	-0.0681956
1948	-0.638288	-1.22058	-0.67085	-1.31266	-0.112917	-0.103726
1949	-0.609852	-1.18425	-0.510986	-1.28983	-0.0660645	-0.071241
1950	-0.563602	-1.27346	-0.897222	-1.29991	-0.145322	-0.00866232
1951	-0.587169	-1.3038	-0.954159	-1.33951	-0.17028	-0.0277289
1952	-0.557921	-1.2914	-0.889947	-1.34963	-0.146041	-0.0172545
1953	-0.553391	-1.27867	-0.873556	-1.35003	-0.121896	-0.0350493
1954	-0.542905	-1.28229	-0.865829	-1.35484	-0.117893	-0.0495861
1955	-0.564855	-1.31408	-0.802892	-1.37523	-0.118264	-0.0703195
1956	-0.573824	-1.32232	-0.822813	-1.39859	-0.0957117	-0.0902906
1957	-0.568642	-1.29827	-0.792492	-1.37008	-0.0405635	-0.115214
1958	-0.537252	-1.21677	-0.79235	-1.3654	0.000648665	-0.0929297
1959	-0.55235	-1.15987	-0.778023	-1.3673	0.0205785	-0.1563
1960	-0.542057	-1.16274	-0.85067	-1.39145	0.0205595	-0.198844
1961	-0.546416	-1.21948	-0.795267	-1.39509	0.0318877	-0.200699
1962	-0.565915	-1.2726	-0.871948	-1.39863	0.0467975	-0.235614
1963	-0.596113	-1.30299	-0.924369	-1.42299	0.0530827	-0.278155
1964	-0.636387	-1.32627	-0.957457	-1.457	0.04913	-0.237061
1965	-0.677477	-1.32763	-0.954993	-1.46336	0.0540633	-0.276946
1966	-0.685098	-1.32747	-1.01331	-1.47131	0.0591318	-0.294548
1967	-0.704074	-1.38027	-1.01191	-1.51859	0.0830303	-0.299813
1968	-0.717982	-1.39637	-1.0022	-1.51056	0.0733916	-0.392209
1969	-0.73899	-1.36878	-0.94099	-1.53705	0.0730748	-0.39706
1970	-0.784807	-1.31824	-0.933264	-1.56674	0.0949984	-0.395729
1971	-0.783185	-1.26998	-0.93384	-1.54865	0.117142	-0.329535
1972	-0.770692	-1.26666	-0.926335	-1.56285	0.120595	-0.327133
1973	-0.763069	-1.26129	-0.908476	-1.58048	0.128554	-0.302002
1974	-0.712833	-1.20701	-0.880096	-1.55297	0.184859	-0.294397
1975	-0.694509	-1.16491	-0.875612	-1.53636	0.206802	-0.227812
1976	-0.753115	-1.18629	-0.874543	-1.55811	0.193127	-0.261541
1977	-0.808298	-1.17742	-0.865677	-1.57205	0.181264	-0.301508
1978	-0.839005	-1.1707	-0.893218	-1.59159	0.20907	-0.306413
1979	-0.83482	-1.17564	-0.922603	-1.61086	0.191394	-0.363987
1980	-0.835004	-1.17421	-0.92094	-1.60639	0.213574	-0.332557
1981	-0.854683	-1.16303	-0.893506	-1.5765	0.212549	-0.263019
1982	-0.855363	-1.12736	-0.914685	-1.55697	0.262847	-0.247774
1983	-0.842017	-1.11136	-0.92159	-1.54688	0.23777	-0.256442
1984	-0.776966	-1.08654	-0.9083	-1.54206	0.222477	-0.21223
1985	-0.76048	-1.06217	-0.92258	-1.53517	0.143976	-0.231144
1986	-0.730648	-1.0472	-0.905305	-1.52931	0.156122	-0.247641
1987	-0.763774	-1.03638	-0.915635	-1.53176	0.136792	-0.225819
1988	-0.789899	-1.02368	-0.919068	-1.53372	0.120255	-0.207915
1989	-0.766705	-1.00858	-0.886043	-1.51489	0.117207	-0.192868
1990	-0.848515	-1.00637	-0.792	-1.53766	0.0407516	-0.186596
1991	-0.840011	-0.939285	-0.735642	-1.51511	0.0185589	-0.162137
1992	-0.847611	-0.889529	-0.698226	-1.50826	-0.0408809	-0.157007
1993	-0.814919	-0.811645	-0.656506	-1.48411	-0.0872768	-0.118007
1994	-0.759847	-0.807409	-0.608142	-1.45927	-0.159083	-0.0789163
1995	-0.72462	-0.752232	-0.575763	-1.42919	-0.169882	-0.0102074
1996	-0.674814	-0.693522	-0.53404	-1.40381	-0.202035	-0.0105337
1997	-0.634449	-0.664117	-0.50102	-1.38182	-0.200642	0.0261836
1998	-0.622548	-0.658984	-0.499122	-1.36294	-0.184465	0.0246134
1999	-0.596272	-0.622415	-0.465016	-1.32221	-0.132182	0.0402602
2000	-0.58218	-0.563112	-0.415241	-1.27724	-0.11115	0.0561075
2001	-0.558239	-0.550126	-0.348838	-1.24094	-0.0372609	0.149207
2002	-0.505441	-0.502133	-0.284184	-1.19651	-0.000377709	0.18971
2003	-0.423456	-0.431093	-0.198567	-1.14138	0.0595712	0.250148
2004	-0.356536	-0.344451	-0.115468	-1.09264	0.118774	0.306752
2005	-0.306616	-0.276893	0.000165582	-1.05605	0.161011	0.34702
2006	-0.255455	-0.237318	0.0993839	-1.04517	0.203625	0.358403
2007	-0.21171	-0.238784	0.217949	-0.992121	0.21583	0.380394
2008	-0.144384	-0.184258	0.332983	-0.905358	0.292911	0.427394
2009	-0.130328	-0.110761	0.417519	-0.816874	0.301803	0.460308
2010	-0.0566887	-0.0554611	0.424142	-0.790655	0.300246	0.409
2011	0.0310442	0.0155418	0.490298	-0.734362	0.354099	0.487367
2012	0.0809727	0.0653852	0.543628	-0.750034	0.389956	0.518929
2013	0.0835286	0.0752777	0.555194	-0.762075	0.406199	0.541011
2014	0.138845	0.131366	0.559997	-0.755916	0.426434	0.564168
2015	0.118519	0.127277	0.536353	-0.762814	0.392663	0.558734
2016	0.0866491	0.144717	0.532226	-0.753278	0.4043	0.568563
2017	0.0540866	0.155627	0.511111	-0.763457	0.395681	0.584758
2018	0.0100493	0.151471	0.495421	-0.766475	0.403011	0.584985
