# Supplementary material for: A long-run convergence analysis of aerosol precursors, reactive gases, and aerosols in the BRICS and Indonesia: is a global emissions abatement agenda supported?
Source: Environ Sci Pollut Res Int. 2022 Sep 29;30(6):15722–39. doi: 10.1007/s11356-022-22988-9 (PMC9908704; doi:10.1007/s11356-022-22988-9)
Supplement: Supplementary file 3 — (ZIP 235 kb) [file 11356_2022_22988_MOESM3_ESM.zip › NOx.xlsx]

## Sheet: Hoja2
	Brazil	China	Indonesia	India	Russian Federation	South Africa
year	BRA	CHN	IDN	IND	RUS	ZAF
1820	-0.546846	-2.14655	-1.76039	-1.63096	-0.893706	-1.44999
1821	-0.544158	-2.15493	-1.76856	-1.64087	-0.905146	-1.45976
1822	-0.544707	-2.16591	-1.77935	-1.65333	-0.91918	-1.47218
1823	-0.546986	-2.17802	-1.79128	-1.66687	-0.934334	-1.48578
1824	-0.551166	-2.19145	-1.80461	-1.68169	-0.95081	-1.50075
1825	-0.549857	-2.19886	-1.81192	-1.69044	-0.961249	-1.50974
1826	-0.550484	-2.20767	-1.82065	-1.70056	-0.973099	-1.52017
1827	-0.55686	-2.22175	-1.83472	-1.71589	-0.990204	-1.53592
1828	-0.556552	-2.22867	-1.84165	-1.72404	-1.00015	-1.54456
1829	-0.560052	-2.23896	-1.85195	-1.73551	-1.01346	-1.55661
1830	-0.693589	-2.37886	-1.99187	-1.87655	-1.15365	-1.69831
1831	-0.672933	-2.36439	-1.97739	-1.86105	-1.12983	-1.68414
1832	-0.693174	-2.39038	-2.00342	-1.88603	-1.14839	-1.71054
1833	-0.703912	-2.40644	-2.01957	-1.90111	-1.15575	-1.72713
1834	-0.719806	-2.42726	-2.04058	-1.92095	-1.17127	-1.74858
1835	-0.743699	-2.45568	-2.06929	-1.94844	-1.19208	-1.77775
1836	-0.790407	-2.50654	-2.12043	-1.99837	-1.23562	-1.82945
1837	-0.809646	-2.52957	-2.14385	-2.02051	-1.2516	-1.85344
1838	-0.832355	-2.55573	-2.17048	-2.04579	-1.27098	-1.88065
1839	-0.860846	-2.58734	-2.20256	-2.07653	-1.29606	-1.91341
1840	-0.89392	-2.6232	-2.23903	-2.11156	-1.32566	-1.95052
1841	-0.897504	-2.62867	-2.24583	-2.11672	-1.33299	-1.95651
1842	-0.911788	-2.64453	-2.26315	-2.13229	-1.35078	-1.97301
1843	-0.914275	-2.6483	-2.26838	-2.1358	-1.35655	-1.97755
1844	-0.938142	-2.67317	-2.29477	-2.16042	-1.38349	-2.0033
1845	-0.962252	-2.69799	-2.3212	-2.18503	-1.41045	-2.02912
1846	-1.0264	-2.7626	-2.38746	-2.24943	-1.47725	-2.09485
1847	-1.06076	-2.79715	-2.42374	-2.28381	-1.51407	-2.13065
1848	-1.06521	-2.80155	-2.42989	-2.28804	-1.52079	-2.13639
1849	-1.06777	-2.80382	-2.43399	-2.29018	-1.52545	-2.14012
1850	-1.08431	-2.82283	-2.44847	-2.30921	-1.53346	-2.10515
1851	-1.08973	-2.8292	-2.45812	-2.31512	-1.54907	-2.0718
1852	-1.11485	-2.85508	-2.48733	-2.34051	-1.57082	-2.06005
1853	-1.12939	-2.87022	-2.50583	-2.35513	-1.5819	-2.03946
1854	-1.18693	-2.92818	-2.56719	-2.41257	-1.63588	-2.06343
1855	-1.1696	-2.91109	-2.55356	-2.39492	-1.57719	-2.01394
1856	-1.19429	-2.93605	-2.58179	-2.41927	-1.636	-2.0076
1857	-1.19858	-2.94043	-2.58951	-2.42302	-1.63659	-1.98205
1858	-1.22161	-2.96339	-2.61583	-2.42062	-1.60528	-1.97637
1859	-1.23301	-2.97455	-2.63042	-2.41645	-1.61048	-1.9601
1860	-1.27812	-3.0193	-2.6786	-2.46028	-1.63527	-1.9785
1861	-1.30335	-3.04492	-2.70864	-2.49462	-1.64293	-1.9795
1862	-1.30401	-3.04578	-2.71396	-2.49218	-1.65216	-1.95665
1863	-1.29534	-3.0371	-2.70979	-2.47987	-1.63974	-1.92514
1864	-1.29234	-3.03394	-2.7112	-2.47857	-1.62737	-1.89995
1865	-1.3225	-3.06374	-2.74559	-2.50887	-1.66101	-1.90851
1866	-1.33588	-3.07702	-2.76335	-2.51779	-1.52072	-1.90073
1867	-1.37764	-3.11824	-2.80911	-2.59633	-1.53379	-1.92162
1868	-1.37173	-3.11161	-2.80703	-2.58934	-1.56631	-1.89534
1869	-1.38933	-3.12831	-2.82835	-2.60569	-1.51873	-1.89306
1870	-1.43432	-3.17226	-3.00057	-2.63663	-1.54526	-1.9191
1871	-1.49636	-3.2323	-3.05832	-2.69576	-1.52244	-1.94428
1872	-1.54345	-3.27708	-3.10031	-2.73966	-1.56192	-1.95681
1873	-1.58835	-3.3195	-3.14172	-2.78119	-1.62301	-1.96932
1874	-1.54835	-3.27683	-3.09956	-2.73765	-1.51769	-1.89889
1875	-1.573	-3.29862	-3.12448	-2.75857	-1.48811	-1.89487
1876	-1.57549	-3.29875	-3.1289	-2.7578	-1.39961	-1.86996
1877	-1.57847	-3.29919	-3.13171	-2.75734	-1.3869	-1.8471
1878	-1.59279	-3.31071	-3.14644	-2.67514	-1.28176	-1.83693
1879	-1.64728	-3.36217	-3.20177	-2.71903	-1.31894	-1.86819
1880	-1.8169	-3.52865	-3.36792	-2.86964	-1.41044	-2.01581
1881	-1.75392	-3.47103	-3.30862	-2.81637	-1.31639	-1.95412
1882	-1.7776	-3.49958	-3.34602	-2.80979	-1.32121	-1.97907
1883	-1.80886	-3.5352	-3.37961	-2.84577	-1.29105	-2.01155
1884	-1.80839	-3.5387	-3.3824	-2.81715	-1.2644	-1.98816
1885	-1.8077	-3.54156	-3.38144	-2.84528	-1.20692	-1.97393
1886	-1.81001	-3.54784	-3.39052	-2.81825	-1.20405	-1.96711
1887	-1.83499	-3.57632	-3.42283	-2.83627	-1.18259	-1.99429
1888	-1.89636	-3.64013	-3.49019	-2.87596	-1.22239	-2.02664
1889	-1.89301	-3.63886	-3.49267	-2.82914	-1.18976	-1.98062
1890	-1.92736	-3.67488	-3.52274	-2.8495	-1.14048	-1.88793
1891	-1.96219	-3.70737	-3.5523	-2.86669	-1.10066	-1.91553
1892	-1.95092	-3.69344	-3.31976	-2.82799	-1.06155	-1.77631
1893	-1.93001	-3.66945	-3.1678	-2.77312	-0.932272	-1.16385
1894	-1.96248	-3.69846	-3.18481	-2.84111	-0.979453	-1.01216
1895	-1.98095	-3.71318	-2.99055	-2.7969	-0.870236	-0.820109
1896	-2.02175	-3.74271	-2.97132	-2.80587	-0.904425	-0.683428
1897	-2.0612	-3.77085	-2.85522	-2.79203	-0.835292	-0.639056
1898	-2.09533	-3.79361	-2.77047	-2.79546	-0.777854	-0.491204
1899	-2.16335	-3.84556	-2.97112	-2.82005	-0.742258	-0.63978
1900	-2.23911	-3.91445	-3.00918	-2.827	-0.7103	-1.33068
1901	-1.89282	-3.87879	-2.51619	-2.7683	-0.700891	-0.994563
1902	-1.84619	-3.83926	-2.83591	-2.73593	-0.764002	-0.706418
1903	-1.88652	-3.7574	-2.33382	-2.73368	-0.852339	-0.514356
1904	-1.88026	-3.7338	-2.27303	-2.67519	-0.813698	-0.44182
1905	-1.88373	-3.71739	-2.16174	-2.6807	-0.986518	-0.365246
1906	-1.88657	-3.33347	-2.18178	-2.66114	-0.948019	-0.307169
1907	-1.94163	-3.40134	-2.12055	-2.70924	-0.964653	-0.310596
1908	-1.95257	-3.29085	-2.13334	-2.66331	-1.00484	-0.319163
1909	-1.90654	-3.26703	-2.04128	-2.587	-0.933364	-0.159524
1910	-1.92254	-3.35787	-2.11752	-2.71183	-1.02604	-0.122771
1911	-1.8978	-3.21224	-2.06723	-2.69498	-1.05253	-0.176023
1912	-1.86954	-3.5805	-2.27226	-2.67061	-1.04254	-0.177807
1913	-1.90845	-3.61923	-2.3317	-2.68234	-1.08886	-0.176162
1914	-1.95867	-3.45119	-2.26082	-2.60564	-1.08226	-0.131685
1915	-1.97808	-3.38209	-2.22581	-2.522	-1.08666	-0.089226
1916	-1.99044	-3.33923	-2.17257	-2.51719	-1.05377	0.0376758
1917	-1.93366	-3.22143	-2.08572	-2.43682	-1.07029	0.155549
1918	-1.95245	-3.20659	-2.11792	-2.41089	-1.75093	0.0770398
1919	-1.86687	-3.11999	-2.06976	-2.33516	-1.77815	0.123028
1920	-1.90001	-3.14673	-2.11781	-2.49612	-1.92523	0.1253
1921	-1.84838	-3.06634	-2.01752	-2.37724	-1.79533	0.19188
1922	-1.86788	-3.11167	-2.12143	-2.47766	-1.74638	-0.0328763
1923	-1.88749	-3.09771	-2.08231	-2.55056	-1.74772	0.0611815
1924	-1.91484	-3.10678	-2.10632	-2.59272	-1.72394	0.0391388
1925	-1.89309	-3.11592	-2.07128	-2.61534	-1.73661	0.0609515
1926	-1.87727	-3.14393	-2.09204	-2.62396	-1.52986	0.08937
1927	-1.92921	-3.17103	-2.04824	-2.68258	-1.47474	-0.0364028
1928	-1.93023	-3.15326	-1.9262	-2.83656	-1.43411	-0.0503798
1929	-1.99393	-3.20755	-1.80154	-2.89771	-1.45201	-0.121197
1930	-1.95189	-3.10534	-1.7802	-2.8205	-1.08493	-0.124623
1931	-1.93638	-3.00722	-1.76848	-2.78846	-0.866914	-0.169776
1932	-1.84991	-2.92877	-1.68277	-2.73431	-0.719532	-0.172549
1933	-1.88481	-2.93929	-1.68509	-2.8007	-0.695341	-0.168045
1934	-1.94304	-2.92053	-1.68688	-2.8128	-0.596296	-0.116744
1935	-1.93992	-2.86902	-1.70251	-2.82547	-0.529489	-0.0568818
1936	-2.00534	-2.86031	-1.69242	-2.89338	-0.480163	-0.043107
1937	-2.04034	-2.9685	-1.66111	-2.93623	-0.556355	-0.100081
1938	-1.96746	-2.93532	-1.57888	-2.82575	-0.469177	-0.0085626
1939	-1.98749	-2.8645	-1.55993	-2.8621	-0.504433	-0.0122615
1940	-1.91567	-2.68277	-1.56533	-2.78794	-0.335667	0.0545946
1941	-1.90284	-2.54267	-1.63984	-2.77768	-0.423976	0.100343
1942	-1.88198	-2.46658	-2.36328	-2.74916	-0.657036	0.19049
1943	-1.87082	-2.58002	-1.8456	-2.81761	-0.531694	0.159825
1944	-1.85847	-2.54794	-2.44849	-2.78443	-0.491089	0.264919
1945	-1.72985	-2.75031	-2.94661	-2.64435	-0.459929	0.374915
1946	-1.81116	-3.03995	-3.45229	-2.77218	-0.469152	0.228553
1947	-1.90347	-3.14689	-3.12663	-2.77337	-0.442833	0.0692552
1948	-1.9593	-3.28291	-2.27029	-2.82655	-0.453272	0.00969376
1949	-1.88518	-2.92965	-1.91207	-2.74119	-0.292828	0.103431
1950	-1.39121	-2.9301	-2.75942	-2.67453	-0.341297	0.0510984
1951	-1.41744	-2.8722	-2.90712	-2.71645	-0.359796	0.0233346
1952	-1.34632	-2.75495	-2.71407	-2.70816	-0.317433	0.0644058
1953	-1.36637	-2.73393	-2.72227	-2.69812	-0.282003	0.0356651
1954	-1.32566	-2.65986	-2.69502	-2.67567	-0.253136	0.0167849
1955	-1.34603	-2.63682	-2.51347	-2.67041	-0.233253	0.0120777
1956	-1.35101	-2.61759	-2.55165	-2.69585	-0.198964	-0.00737202
1957	-1.37508	-2.52396	-2.53819	-2.62681	-0.113571	-0.00873614
1958	-1.32343	-2.02754	-2.55961	-2.60878	-0.0557539	0.035783
1959	-1.37827	-1.82179	-2.55849	-2.60827	-0.0447513	-0.0444148
1960	-1.34692	-1.82823	-2.74751	-2.63325	-0.0723714	-0.10311
1961	-1.36689	-2.12239	-2.61932	-2.63546	-0.0824788	-0.121939
1962	-1.39265	-2.34796	-2.79252	-2.63021	-0.0873329	-0.173241
1963	-1.45017	-2.43416	-2.90306	-2.65975	-0.091987	-0.237133
1964	-1.52329	-2.49611	-2.97088	-2.72356	-0.0905354	-0.215675
1965	-1.60333	-2.48014	-2.99818	-2.7179	-0.0864432	-0.246678
1966	-1.59075	-2.47064	-3.1332	-2.7267	-0.0940987	-0.316989
1967	-1.61421	-2.65936	-3.19836	-2.78078	-0.0807511	-0.338839
1968	-1.58129	-2.67573	-3.16976	-2.76475	-0.117181	-0.437936
1969	-1.5993	-2.59396	-3.01383	-2.81411	-0.132216	-0.479075
1970	-1.58518	-2.44457	-3.03326	-2.84117	-0.140111	-0.510723
1971	-1.55993	-2.39146	-3.05641	-2.82985	-0.119015	-0.438095
1972	-1.52606	-2.3918	-3.02786	-2.84644	-0.0980604	-0.441764
1973	-1.4624	-2.41969	-3.00601	-2.88509	-0.0807855	-0.405765
1974	-1.35373	-2.39384	-2.93966	-2.80022	0.00604813	-0.376021
1975	-1.31593	-2.27362	-2.93277	-2.76631	0.0634989	-0.294177
1976	-1.31569	-2.32214	-3.00249	-2.79505	0.0328065	-0.315237
1977	-1.34733	-2.24192	-2.88924	-2.80248	0.0322155	-0.347569
1978	-1.29965	-2.14313	-2.85124	-2.8291	0.0456493	-0.348676
1979	-1.28302	-2.14701	-2.82781	-2.79061	0.0373071	-0.3944
1980	-1.30124	-2.13287	-2.72886	-2.74427	0.0887	-0.351759
1981	-1.29751	-2.10604	-2.61751	-2.6568	0.14109	-0.260949
1982	-1.26485	-2.04077	-2.54521	-2.64561	0.173886	-0.275713
1983	-1.26973	-1.99693	-2.53598	-2.58977	0.167301	-0.323434
1984	-1.25866	-1.94079	-2.50246	-2.56274	0.128183	-0.308678
1985	-1.21177	-1.9304	-2.4742	-2.54376	0.0988395	-0.348372
1986	-1.16895	-1.89053	-2.42548	-2.50726	0.119807	-0.397166
1987	-1.18725	-1.8397	-2.38995	-2.46778	0.13633	-0.36456
1988	-1.22068	-1.79304	-2.3445	-2.44329	0.111842	-0.385907
1989	-1.25426	-1.75709	-2.30733	-2.39203	0.11229	-0.388782
1990	-1.26149	-1.67853	-2.12672	-2.34496	0.191132	-0.358038
1991	-1.24009	-1.61987	-2.06403	-2.29703	0.17755	-0.390139
1992	-1.2193	-1.53908	-2.0112	-2.25074	0.130121	-0.397261
1993	-1.17903	-1.44385	-1.9523	-2.20024	0.147954	-0.379045
1994	-1.13249	-1.4038	-1.89487	-2.15634	-0.0129803	-0.347275
1995	-1.09629	-1.29514	-1.80977	-2.07268	-0.104085	-0.280472
1996	-1.05849	-1.17246	-1.77024	-2.04905	-0.13895	-0.267164
1997	-1.03357	-1.24341	-1.69906	-2.02523	-0.213963	-0.226629
1998	-1.02047	-1.22477	-1.71082	-2.01303	-0.183552	-0.200168
1999	-0.993178	-1.19603	-1.66553	-1.96059	-0.169232	-0.252846
2000	-1.02678	-1.06914	-1.62774	-1.93651	-0.140409	-0.232186
2001	-0.984276	-1.03971	-1.58335	-1.92846	-0.111055	-0.0375093
2002	-0.94779	-0.961524	-1.53211	-1.90506	-0.102987	-0.00780767
2003	-0.948924	-0.829508	-1.4958	-1.89759	-0.10183	0.0172599
2004	-0.880046	-0.678153	-1.37226	-1.82078	-0.0922268	0.0824388
2005	-0.867503	-0.576793	-1.26792	-1.78176	-0.0896478	0.0642679
2006	-0.806304	-0.471893	-1.14531	-1.73154	-0.0381124	0.0721128
2007	-0.718201	-0.402094	-0.987215	-1.63863	-0.0475311	0.124563
2008	-0.592954	-0.322713	-0.889046	-1.51592	0.0137513	0.227686
2009	-0.541538	-0.244822	-0.740875	-1.37619	0.0244605	0.189162
2010	-0.438089	-0.217271	-0.712813	-1.32964	0.0613868	0.265051
2011	-0.391216	-0.0951247	-0.512628	-1.25461	0.167727	0.282112
2012	-0.311501	-0.0446507	-0.325452	-1.18499	0.191048	0.350089
2013	-0.234488	-0.0607694	-0.280696	-1.16229	0.195215	0.395824
2014	-0.163867	-0.106214	-0.218561	-1.08879	0.197038	0.456007
2015	-0.21117	-0.143575	-0.313674	-1.0605	0.189456	0.405021
2016	-0.238632	-0.154561	-0.194012	-1.03817	0.187331	0.425242
2017	-0.223977	-0.156473	-0.121105	-0.993003	0.222485	0.417127
2018	-0.240583	-0.142616	-0.0274164	-0.949929	0.283709	0.443741
