# Supplementary material for: A long-run convergence analysis of aerosol precursors, reactive gases, and aerosols in the BRICS and Indonesia: is a global emissions abatement agenda supported?
Source: Environ Sci Pollut Res Int. 2022 Sep 29;30(6):15722–39. doi: 10.1007/s11356-022-22988-9 (PMC9908704; doi:10.1007/s11356-022-22988-9)
Supplement: Supplementary file 3 — (ZIP 235 kb) [file 11356_2022_22988_MOESM3_ESM.zip › OC.xlsx]

## Sheet: Hoja2
	Brazil	China	Indonesia	India	Russian Federation	South Africa
year	BRA	CHN	IDN	IND	RUS	ZAF
1820	-0.361065	-1.30653	-0.673741	-0.934523	0.480416	0.0499109
1821	-0.351463	-1.30688	-0.673235	-0.936448	0.476652	0.0486465
1822	-0.342221	-1.30695	-0.672472	-0.938053	0.473062	0.0476065
1823	-0.333866	-1.30731	-0.67201	-0.939894	0.469203	0.0462321
1824	-0.325371	-1.30695	-0.670907	-0.940975	0.466045	0.0455198
1825	-0.316686	-1.30586	-0.669086	-0.941283	0.463722	0.0454917
1826	-0.308354	-1.30461	-0.667119	-0.941387	0.461499	0.0455775
1827	-0.300854	-1.3037	-0.665558	-0.941784	0.459039	0.0452757
1828	-0.292845	-1.30181	-0.663034	-0.941169	0.457445	0.0459046
1829	-0.285161	-1.2998	-0.6604	-0.940386	0.456032	0.0466088
1830	-0.282257	-1.30214	-0.662133	-0.943925	0.45024	0.0429144
1831	-0.282408	-1.30729	-0.666644	-0.948117	0.453455	0.0378679
1832	-0.279306	-1.30876	-0.667517	-0.948646	0.459937	0.0363952
1833	-0.275771	-1.30936	-0.667588	-0.948339	0.466983	0.0356622
1834	-0.274143	-1.31147	-0.669264	-0.949554	0.472285	0.0333129
1835	-0.272593	-1.31327	-0.670726	-0.950481	0.477611	0.031164
1836	-0.274474	-1.31812	-0.675245	-0.954488	0.479588	0.025849
1837	-0.271779	-1.31804	-0.674922	-0.953577	0.486238	0.0253645
1838	-0.268101	-1.31663	-0.673363	-0.951358	0.493889	0.0261052
1839	-0.263976	-1.31443	-0.671018	-0.948376	0.502096	0.0275246
1840	-0.261867	-1.31393	-0.670505	-0.947109	0.508378	0.0271496
1841	-0.260713	-1.3134	-0.670685	-0.946364	0.506416	0.0274955
1842	-0.256919	-1.30993	-0.668054	-0.942693	0.507387	0.0306555
1843	-0.257287	-1.31032	-0.669279	-0.942911	0.504403	0.0298208
1844	-0.258113	-1.31088	-0.670763	-0.943326	0.501156	0.0286862
1845	-0.260561	-1.31279	-0.673672	-0.945108	0.496518	0.0260838
1846	-0.263651	-1.31507	-0.676992	-0.947285	0.491514	0.0229846
1847	-0.270237	-1.32059	-0.683626	-0.952721	0.48307	0.0165306
1848	-0.266546	-1.31559	-0.679764	-0.947651	0.485157	0.0204891
1849	-0.26535	-1.31283	-0.678229	-0.944855	0.484898	0.0220823
1850	-0.266175	-1.31301	-0.678861	-0.945033	0.48154	0.0253329
1851	-0.252695	-1.29971	-0.666053	-0.929621	0.497207	0.0477916
1852	-0.248834	-1.29603	-0.662862	-0.923823	0.503308	0.0606246
1853	-0.248769	-1.29615	-0.663466	-0.921819	0.505611	0.0696543
1854	-0.25599	-1.30355	-0.671349	-0.927102	0.500631	0.0713951
1855	-0.255187	-1.30281	-0.671131	-0.924241	0.503943	0.0812677
1856	-0.256911	-1.30422	-0.673011	-0.923539	0.50483	0.0890275
1857	-0.255347	-1.30221	-0.671506	-0.919421	0.50929	0.100201
1858	-0.25606	-1.30246	-0.672246	-0.917149	0.51171	0.109114
1859	-0.258054	-1.30385	-0.674163	-0.916183	0.512775	0.116874
1860	-0.261498	-1.30676	-0.677594	-0.916986	0.512368	0.123102
1861	-0.248536	-1.29366	-0.664938	-0.90188	0.527855	0.145463
1862	-0.243408	-1.28835	-0.660103	-0.894369	0.535261	0.16002
1863	-0.242167	-1.28679	-0.659007	-0.890609	0.538802	0.170817
1864	-0.240361	-1.28473	-0.657432	-0.886438	0.542705	0.182107
1865	-0.239531	-1.28362	-0.656783	-0.883191	0.545442	0.192447
1866	-0.265744	-1.31054	-0.684249	-0.907944	0.521736	0.17476
1867	-0.235003	-1.27866	-0.652933	-0.874595	0.556013	0.215864
1868	-0.23126	-1.27374	-0.648559	-0.867586	0.562751	0.229997
1869	-0.231387	-1.27266	-0.648032	-0.86441	0.566085	0.240291
1870	-0.239999	-1.28001	-0.778964	-0.824918	0.560531	0.240913
1871	-0.240647	-1.27993	-0.770878	-0.824603	0.559908	0.240505
1872	-0.238539	-1.27703	-0.758529	-0.821473	0.561444	0.242891
1873	-0.233324	-1.27167	-0.747432	-0.815876	0.565078	0.247726
1874	-0.218679	-1.25679	-0.729904	-0.800764	0.578629	0.262057
1875	-0.210628	-1.24842	-0.724528	-0.792168	0.585424	0.269855
1876	-0.199794	-1.23731	-0.717364	-0.780789	0.594942	0.28061
1877	-0.190917	-1.22807	-0.707551	-0.771285	0.601817	0.289467
1878	-0.184031	-1.22073	-0.701357	-0.762095	0.607664	0.296405
1879	-0.182376	-1.21854	-0.701559	-0.759761	0.607229	0.298176
1880	-0.198846	-1.23447	-0.710197	-0.775201	0.589293	0.281876
1881	-0.178071	-1.21347	-0.688702	-0.753812	0.607884	0.302723
1882	-0.173441	-1.20852	-0.696162	-0.748218	0.61038	0.307487
1883	-0.171072	-1.20574	-0.690903	-0.744771	0.611057	0.310059
1884	-0.161005	-1.19519	-0.680286	-0.733676	0.61837	0.320403
1885	-0.150231	-1.18424	-0.661489	-0.722515	0.626477	0.331117
1886	-0.138117	-1.17197	-0.643013	-0.709708	0.636244	0.343345
1887	-0.132612	-1.16624	-0.633425	-0.703405	0.639254	0.348995
1888	-0.134081	-1.16741	-0.633474	-0.704077	0.635322	0.347739
1889	-0.121656	-1.15463	-0.623238	-0.690739	0.645623	0.36041
1890	-0.122231	-1.1548	-0.610084	-0.690461	0.642913	0.360166
1891	-0.117753	-1.14938	-0.608913	-0.684522	0.645019	0.365912
1892	-0.108073	-1.13871	-0.594653	-0.67328	0.652222	0.376973
1893	-0.0972439	-1.12681	-0.593313	-0.660953	0.661395	0.389817
1894	-0.0934365	-1.12188	-0.585003	-0.655521	0.662479	0.395274
1895	-0.0918546	-1.11913	-0.574499	-0.651755	0.661629	0.398641
1896	-0.0914334	-1.11421	-0.568371	-0.64572	0.663384	0.404245
1897	-0.0919849	-1.11035	-0.557863	-0.640783	0.665455	0.408538
1898	-0.0928284	-1.10687	-0.548214	-0.635998	0.674743	0.41278
1899	-0.100177	-1.10995	-0.545571	-0.63783	0.678424	0.409507
1900	-0.108241	-1.11284	-0.542464	-0.638883	0.681435	0.405238
1901	-0.101911	-1.10781	-0.535924	-0.633232	0.678669	0.410969
1902	-0.0934837	-1.10035	-0.528221	-0.625166	0.67778	0.419496
1903	-0.0961363	-1.10326	-0.529052	-0.628569	0.666501	0.417377
1904	-0.0875361	-1.0954	-0.519852	-0.620238	0.668723	0.426044
1905	-0.0846826	-1.09318	-0.515997	-0.618079	0.661422	0.429345
1906	-0.0919546	-1.09775	-0.523079	-0.626041	0.647608	0.420423
1907	-0.102779	-1.11	-0.533152	-0.637549	0.630506	0.407827
1908	-0.099651	-1.10644	-0.529912	-0.634814	0.624654	0.408712
1909	-0.0780617	-1.08646	-0.507856	-0.61459	0.638359	0.429153
1910	-0.0885426	-1.0986	-0.518422	-0.626252	0.617836	0.417421
1911	-0.0738461	-1.08304	-0.503118	-0.613484	0.624513	0.427922
1912	-0.075171	-1.09129	-0.505923	-0.61624	0.617212	0.422065
1913	-0.0833453	-1.10114	-0.51454	-0.62584	0.602178	0.40073
1914	-0.0232942	-1.04146	-0.454305	-0.567445	0.647982	0.463344
1915	0.00874235	-1.00405	-0.422511	-0.53329	0.666031	0.489114
1916	0.0204449	-0.999583	-0.415559	-0.530344	0.660687	0.49054
1917	0.0476076	-0.979197	-0.397423	-0.511177	0.667442	0.506655
1918	0.0606009	-0.972846	-0.386585	-0.50515	0.646358	0.507376
1919	0.0912154	-0.948426	-0.359735	-0.481914	0.655718	0.506374
1920	0.0718918	-0.973799	-0.383043	-0.511476	0.616967	0.476951
1921	0.109156	-0.938134	-0.346312	-0.474922	0.653877	0.508576
1922	0.104521	-0.94458	-0.354077	-0.482394	0.64022	0.495686
1923	0.071101	-0.978594	-0.388168	-0.517997	0.608022	0.46177
1924	0.0466871	-1.00392	-0.41269	-0.543695	0.574681	0.434922
1925	0.0652641	-0.989798	-0.398189	-0.529866	0.573326	0.447643
1926	0.0840153	-0.973167	-0.380259	-0.515514	0.581775	0.461584
1927	0.0683235	-0.989224	-0.395409	-0.534946	0.550822	0.439175
1928	0.0935887	-0.964836	-0.370354	-0.514101	0.561726	0.458406
1929	0.0722646	-0.986902	-0.393093	-0.539084	0.52633	0.430718
1930	0.119665	-0.939441	-0.350395	-0.494937	0.569748	0.471173
1931	0.156493	-0.902417	-0.321826	-0.465076	0.605505	0.499178
1932	0.210197	-0.849912	-0.275623	-0.418684	0.66447	0.544216
1933	0.199699	-0.860259	-0.291725	-0.435744	0.659906	0.526164
1934	0.18562	-0.872821	-0.310988	-0.454362	0.655521	0.505697
1935	0.186842	-0.869992	-0.315545	-0.458774	0.662621	0.500027
1936	0.180155	-0.876071	-0.327202	-0.471174	0.658528	0.486843
1937	0.168976	-0.896815	-0.349322	-0.490443	0.624493	0.462866
1938	0.220857	-0.853304	-0.309779	-0.445147	0.654654	0.502769
1939	0.215538	-0.861931	-0.325609	-0.458745	0.62461	0.485704
1940	0.242386	-0.83613	-0.311433	-0.438537	0.656347	0.500795
1941	0.247141	-0.833466	-0.316779	-0.446033	0.637505	0.490049
1942	0.255934	-0.829475	-0.332716	-0.447647	0.598381	0.48431
1943	0.259217	-0.837208	-0.330075	-0.45619	0.627906	0.472195
1944	0.315822	-0.785607	-0.28364	-0.408015	0.66513	0.515976
1945	0.386318	-0.737229	-0.223725	-0.344832	0.751443	0.572365
1946	0.334535	-0.801732	-0.279905	-0.404324	0.711018	0.504526
1947	0.302576	-0.837661	-0.312921	-0.440012	0.68247	0.461242
1948	0.305894	-0.840784	-0.303627	-0.442547	0.668283	0.457179
1949	0.318789	-0.819889	-0.288515	-0.434031	0.6695	0.462698
1950	0.321541	-0.804115	-0.285279	-0.424749	0.672674	0.524683
1951	0.307619	-0.807242	-0.298756	-0.440847	0.660658	0.501261
1952	0.33513	-0.768657	-0.268376	-0.414963	0.680128	0.523519
1953	0.365061	-0.732734	-0.23639	-0.386036	0.698713	0.545217
1954	0.383725	-0.703986	-0.216011	-0.369044	0.710763	0.554573
1955	0.37854	-0.698796	-0.217696	-0.374842	0.706352	0.542701
1956	0.390567	-0.656006	-0.203704	-0.363095	0.709074	0.540843
1957	0.422531	-0.591733	-0.169166	-0.327536	0.731096	0.556675
1958	0.475364	-0.460312	-0.115119	-0.274398	0.762579	0.596596
1959	0.474268	-0.402271	-0.112419	-0.273486	0.73715	0.574383
1960	0.510024	-0.334473	-0.07554	-0.235326	0.740163	0.592506
1961	0.530673	-0.35742	-0.0431372	-0.210941	0.726346	0.601195
1962	0.530386	-0.389322	-0.0383783	-0.20741	0.694343	0.588894
1963	0.517642	-0.413619	-0.0442792	-0.216839	0.661605	0.565148
1964	0.582223	-0.367558	0.02763	-0.153093	0.704603	0.628281
1965	0.61753	-0.335082	0.0790044	-0.106842	0.72519	0.666855
1966	0.678707	-0.261936	0.153085	-0.040167	0.769116	0.72611
1967	0.73934	-0.218976	0.230522	0.0284661	0.809513	0.793028
1968	0.757134	-0.174358	0.271617	0.0615845	0.807173	0.815941
1969	0.797176	-0.105266	0.326096	0.104623	0.824363	0.847705
1970	0.844564	-0.0104513	0.392768	0.162217	0.87297	0.893604
1971	0.892858	0.0668377	0.451344	0.220724	0.887657	0.913332
1972	0.90664	0.106584	0.477045	0.250921	0.896002	0.953399
1973	0.909551	0.13295	0.503381	0.285075	0.910279	0.986138
1974	0.909898	0.155189	0.527725	0.318994	0.922764	1.03044
1975	0.904972	0.226238	0.565985	0.360423	0.931136	1.1111
1976	0.859609	0.216304	0.551109	0.356906	0.892158	1.06087
1977	0.813768	0.241268	0.543745	0.356153	0.843383	0.995635
1978	0.734017	0.260162	0.533552	0.350817	0.802273	0.993963
1979	0.652293	0.21578	0.48736	0.317816	0.714108	0.90269
1980	0.63684	0.191286	0.48339	0.305116	0.687505	0.872482
1981	0.601197	0.193643	0.481873	0.310856	0.623796	0.860956
1982	0.536424	0.216212	0.48804	0.311022	0.589708	0.848498
1983	0.503361	0.198461	0.467576	0.293282	0.519433	0.793782
1984	0.624284	0.324496	0.574408	0.411213	0.570146	0.95405
1985	0.543973	0.303878	0.546224	0.368785	0.482729	0.894721
1986	0.49473	0.302467	0.532786	0.346262	0.446846	0.847029
1987	0.463477	0.271769	0.494095	0.299871	0.373027	0.824864
1988	0.381605	0.26117	0.477115	0.280501	0.309666	0.815442
1989	0.306644	0.243591	0.463675	0.259632	0.24923	0.822706
1990	0.238887	0.264117	0.60085	0.281474	0.469898	0.852914
1991	0.209652	0.255904	0.608197	0.285793	0.432625	0.855832
1992	0.216222	0.248313	0.624057	0.292769	0.39982	0.864597
1993	0.208481	0.285592	0.654816	0.304619	0.415366	0.923665
1994	0.254928	0.310605	0.673662	0.315157	0.247398	0.928645
1995	0.222826	0.3452	0.678047	0.311567	0.248303	0.919466
1996	0.200762	0.280266	0.658079	0.293166	0.143215	0.880414
1997	0.244372	0.322067	0.702009	0.322081	0.158998	0.906423
1998	0.268568	0.253524	0.697057	0.296107	0.12325	0.867111
1999	0.313726	0.238021	0.719317	0.317163	0.197632	0.846523
2000	0.252142	0.208481	0.728465	0.311213	0.202971	0.736312
2001	0.309709	0.208361	0.735847	0.328575	0.241693	0.736093
2002	0.361061	0.201247	0.724718	0.332612	0.245235	0.701735
2003	0.413303	0.207601	0.729377	0.339627	0.208965	0.660006
2004	0.45802	0.220696	0.723753	0.353843	0.273259	0.662965
2005	0.467187	0.229201	0.711816	0.338476	0.302377	0.665777
2006	0.518542	0.237185	0.721056	0.296829	0.317642	0.694981
2007	0.533114	0.199054	0.715716	0.321829	0.300822	0.755074
2008	0.532972	0.162327	0.697653	0.365559	0.29838	0.768011
2009	0.540405	0.171013	0.708433	0.435187	0.328775	0.757663
2010	0.565146	0.145808	0.656461	0.439057	0.331084	0.519882
2011	0.582806	0.18664	0.729863	0.513324	0.393972	0.60049
2012	0.573818	0.166101	0.772993	0.489006	0.369337	0.724292
2013	0.555791	0.161565	0.798646	0.480066	0.374081	0.764928
2014	0.592556	0.202761	0.865979	0.515541	0.418423	0.829081
2015	0.578147	0.1776	0.873276	0.495896	0.422843	0.778126
2016	0.579402	0.14084	0.859992	0.510725	0.454048	0.728373
2017	0.586388	0.136715	0.874903	0.511681	0.466321	0.907821
2018	0.589257	0.162819	0.901625	0.532919	0.491276	0.93068
