# Supplementary material for: A long-run convergence analysis of aerosol precursors, reactive gases, and aerosols in the BRICS and Indonesia: is a global emissions abatement agenda supported?
Source: Environ Sci Pollut Res Int. 2022 Sep 29;30(6):15722–39. doi: 10.1007/s11356-022-22988-9 (PMC9908704; doi:10.1007/s11356-022-22988-9)
Supplement: Supplementary file 3 — (ZIP 235 kb) [file 11356_2022_22988_MOESM3_ESM.zip › SO2.xlsx]

## Sheet: Hoja2
	Brazil	China	Indonesia	India	Russian Federation	South Africa
year	BRA	CHN	IDN	IND	RUS	ZAF
1820	-2.15652	-2.34931	-1.63651	-2.09473	-0.527353	-1.77677
1821	-2.15216	-2.35496	-1.64131	-2.10194	-0.533465	-1.78331
1822	-2.15942	-2.37158	-1.6571	-2.12007	-0.550586	-1.80089
1823	-2.17001	-2.39093	-1.67564	-2.14089	-0.570467	-1.82123
1824	-2.18069	-2.4098	-1.69377	-2.16118	-0.589905	-1.84116
1825	-2.18338	-2.42014	-1.70337	-2.17289	-0.600835	-1.85259
1826	-2.18496	-2.42884	-1.71137	-2.18294	-0.610177	-1.86245
1827	-2.2136	-2.46413	-1.74602	-2.21952	-0.646126	-1.89893
1828	-2.21118	-2.46787	-1.74913	-2.22452	-0.650563	-1.90391
1829	-2.20958	-2.47201	-1.75264	-2.22986	-0.65542	-1.90933
1830	-2.50496	-2.77268	-2.05271	-2.53172	-0.953595	-2.21134
1831	-2.44452	-2.7173	-1.99669	-2.47535	-0.893913	-2.03228
1832	-2.45963	-2.73703	-2.01584	-2.49413	-0.911448	-1.94395
1833	-2.46414	-2.74574	-2.02402	-2.5019	-0.916207	-1.85693
1834	-2.46319	-2.74859	-2.02644	-2.50384	-0.919056	-1.77403
1835	-2.48925	-2.77805	-2.05556	-2.53241	-0.945498	-1.726
1836	-2.5896	-2.88143	-2.15862	-2.63492	-1.04602	-1.75882
1837	-2.58935	-2.88385	-2.1608	-2.6365	-1.04573	-1.69658
1838	-2.60793	-2.90475	-2.18156	-2.65657	-1.06407	-1.65791
1839	-2.64183	-2.94063	-2.2173	-2.69165	-1.09755	-1.63866
1840	-2.68463	-2.9851	-2.26176	-2.73533	-1.13973	-1.63189
1841	-2.69533	-2.99649	-2.27386	-2.74648	-1.1525	-1.59555
1842	-2.73444	-3.03598	-2.31421	-2.78575	-1.19344	-1.59047
1843	-2.751	-3.05262	-2.33169	-2.8022	-1.21161	-1.56535
1844	-2.99906	-3.30048	-2.58047	-3.04989	-1.46107	-1.77401
1845	-3.0519	-3.35285	-2.63385	-3.10211	-1.51511	-1.78947
1846	-3.25044	-3.55065	-2.83269	-3.29978	-1.71466	-1.95247
1847	-3.27495	-3.57416	-2.85732	-3.32319	-1.73999	-1.9431
1848	-3.4052	-3.70316	-2.98747	-3.4521	-1.87087	-2.04098
1849	-3.38119	-3.67765	-2.96318	-3.42653	-1.84732	-1.98598
1850	-3.34853	-3.64487	-2.93112	-3.39374	-1.79931	-1.92269
1851	-3.35973	-3.65694	-2.94352	-3.40369	-1.86104	-1.91044
1852	-3.40644	-3.7045	-2.99142	-3.44913	-1.94151	-1.93471
1853	-3.43304	-3.73193	-3.01919	-3.47444	-2.00237	-1.93982
1854	-3.5168	-3.81651	-3.10409	-3.55691	-2.12091	-2.00298
1855	-3.52276	-3.82317	-3.11112	-3.56145	-2.1039	-1.98907
1856	-3.56745	-3.86728	-3.15555	-3.60345	-2.20342	-2.01342
1857	-3.58398	-3.88311	-3.17171	-3.61715	-2.21652	-2.01022
1858	-3.62053	-3.91892	-3.20786	-3.56276	-2.17137	-2.02774
1859	-3.65631	-3.95381	-3.24311	-3.54627	-2.2	-2.04501
1860	-3.7091	-4.00576	-3.29542	-3.59593	-2.22594	-2.07999
1861	-3.74263	-4.03983	-3.3298	-3.6583	-2.22021	-2.09765
1862	-3.73309	-4.03077	-3.32108	-3.63732	-2.21134	-2.07276
1863	-3.76713	-4.06515	-3.35578	-3.65874	-2.22916	-2.09186
1864	-3.79815	-4.09655	-3.38753	-3.6955	-2.23645	-2.10852
1865	-3.83587	-4.13462	-3.42592	-3.73432	-2.26926	-2.13234
1866	-3.85051	-4.14978	-3.44141	-3.73431	-2.06563	-2.1337
1867	-3.90991	-4.20794	-3.49991	-3.91989	-2.08327	-2.17851
1868	-3.91063	-4.20736	-3.49966	-3.91714	-2.13601	-2.16503
1869	-3.94663	-4.24202	-3.53465	-3.94962	-2.07943	-2.1872
1870	-3.97986	-4.27386	-3.68983	-3.93609	-2.0843	-2.20728
1871	-4.04024	-4.33372	-3.74171	-3.99553	-2.04205	-2.02614
1872	-4.10259	-4.39544	-3.794	-4.05685	-2.10498	-1.90122
1873	-4.14611	-4.43893	-3.83181	-4.09993	-2.18851	-1.79364
1874	-4.10928	-4.40195	-3.79227	-4.06254	-2.04986	-1.63072
1875	-4.15254	-4.44497	-3.83842	-4.10516	-2.04329	-1.56649
1876	-4.14842	-4.44094	-3.8383	-4.10071	-1.923	-1.46964
1877	-4.15849	-4.45098	-3.8477	-4.11034	-1.93428	-1.39837
1878	-4.17883	-4.47119	-3.86899	-3.84015	-1.84028	-1.34665
1879	-4.22914	-4.52126	-3.92141	-3.90324	-1.86967	-1.33258
1880	-4.38254	-4.67439	-4.06709	-4.02867	-1.93281	-1.42808
1881	-4.36378	-4.65574	-4.0481	-4.01933	-1.89546	-1.37463
1882	-4.40628	-4.69823	-4.1032	-4.0165	-1.91947	-1.38519
1883	-4.45506	-4.74688	-4.14949	-4.03626	-1.90649	-1.40449
1884	-4.46286	-4.75445	-4.15713	-4.01185	-1.91575	-1.36756
1885	-4.4596	-4.75122	-4.14611	-4.04408	-1.86629	-1.32931
1886	-4.45474	-4.74679	-4.13519	-4.0155	-1.9342	-1.29536
1887	-4.48761	-4.78	-4.1643	-4.0294	-1.88612	-1.30886
1888	-4.56174	-4.85436	-4.23732	-4.08167	-1.93823	-1.34389
1889	-4.55276	-4.84554	-4.22848	-3.96724	-1.88307	-1.28831
1890	-4.60439	-4.89724	-4.25969	-3.93278	-1.85545	-1.23666
1891	-4.64686	-4.93876	-4.30153	-3.94618	-1.83785	-1.33284
1892	-4.64974	-4.9406	-4.15797	-3.90893	-1.79309	-1.29369
1893	-4.63408	-4.92382	-4.11065	-3.87318	-1.65922	-0.808945
1894	-4.67426	-4.9628	-4.11233	-3.90965	-1.64861	-0.708509
1895	-4.70785	-4.99511	-4.03211	-3.83159	-1.62148	-0.564438
1896	-4.74515	-5.02671	-4.03123	-3.82336	-1.63453	-0.450447
1897	-4.78226	-5.05824	-3.98187	-3.81238	-1.56141	-0.425594
1898	-4.82275	-5.09324	-3.96434	-3.79171	-1.51325	-0.299884
1899	-4.90077	-5.13484	-4.07794	-3.80968	-1.46108	-0.482178
1900	-4.95826	-5.21711	-4.10179	-3.75617	-1.42026	-1.23537
1901	-2.75373	-5.24988	-3.89826	-3.68448	-1.45151	-0.893824
1902	-2.6405	-5.24142	-4.09469	-3.60136	-1.50438	-0.613686
1903	-2.74513	-4.84776	-3.82616	-3.61357	-1.58202	-0.451563
1904	-2.72684	-4.85209	-3.77197	-3.52409	-1.52589	-0.396732
1905	-2.72241	-4.85175	-3.65973	-3.51087	-1.68132	-0.339272
1906	-2.66152	-3.60784	-3.65886	-3.43887	-1.60375	-0.261938
1907	-2.69059	-3.70606	-3.63861	-3.42324	-1.58277	-0.252259
1908	-2.6711	-3.45732	-3.62463	-3.30962	-1.58009	-0.225235
1909	-2.66758	-3.52092	-3.557	-3.3245	-1.52906	-0.0895753
1910	-2.6107	-3.68062	-3.61864	-3.3985	-1.61097	-0.0505349
1911	-2.55801	-3.4145	-3.56949	-3.39251	-1.60345	-0.0949149
1912	-2.43254	-4.33672	-3.70957	-3.33425	-1.54789	-0.0830987
1913	-2.42916	-4.37036	-3.76005	-3.32417	-1.5548	-0.0621973
1914	-2.68476	-4.06076	-3.63143	-3.22034	-1.53267	0.0308257
1915	-2.90966	-4.04024	-3.60302	-3.17434	-1.58409	0.0659552
1916	-3.10947	-4.00012	-3.57967	-3.2208	-1.62594	0.116228
1917	-3.27444	-3.88819	-3.52187	-3.1599	-1.69872	0.172257
1918	-3.35492	-3.84456	-3.53195	-3.07268	-2.48235	0.103672
1919	-2.97254	-3.61421	-3.37732	-2.89166	-2.55993	0.223261
1920	-2.87642	-3.61417	-3.41192	-3.16488	-2.79105	0.195319
1921	-3.00363	-3.54338	-3.26308	-3.03375	-2.58683	0.260896
1922	-2.90334	-3.58644	-3.39515	-3.18477	-2.50097	0.00614641
1923	-2.87701	-3.53235	-3.40348	-3.3176	-2.51484	0.0153827
1924	-2.89994	-3.52323	-3.39583	-3.38299	-2.43785	-0.052618
1925	-2.92475	-3.59376	-3.40094	-3.47481	-2.48519	-0.0847588
1926	-2.94051	-3.70057	-3.41701	-3.51957	-2.19769	-0.107314
1927	-2.94862	-3.6985	-3.38149	-3.58124	-2.10284	-0.239871
1928	-2.9422	-3.65589	-3.22958	-3.5913	-1.97554	-0.225795
1929	-2.96605	-3.70052	-3.11803	-3.64524	-1.98994	-0.269056
1930	-3.04533	-3.60345	-3.08797	-3.60118	-1.57151	-0.31252
1931	-3.21512	-3.47164	-3.08254	-3.58417	-1.33021	-0.321236
1932	-3.05037	-3.3375	-2.92239	-3.47485	-1.0306	-0.25186
1933	-3.06784	-3.37087	-2.97212	-3.60824	-1.01814	-0.309493
1934	-3.24944	-3.38191	-3.05585	-3.67827	-0.96771	-0.347734
1935	-3.16615	-3.30221	-3.08125	-3.71069	-0.890662	-0.29201
1936	-3.30478	-3.24213	-3.04722	-3.78346	-0.796996	-0.288833
1937	-3.3538	-3.46724	-3.07671	-3.89359	-0.934639	-0.396226
1938	-3.30821	-3.46741	-2.96471	-3.75653	-0.803003	-0.290828
1939	-3.38244	-3.3244	-2.92084	-3.80721	-0.800605	-0.291274
1940	-3.33128	-3.10205	-2.94699	-3.77758	-0.643761	-0.256132
1941	-3.42055	-2.95936	-3.01669	-3.78557	-0.764682	-0.249785
1942	-3.50139	-2.93595	-3.83834	-3.76502	-1.05174	-0.175582
1943	-3.44028	-3.08473	-3.28601	-3.83502	-0.868769	-0.196824
1944	-3.47413	-3.02251	-3.82753	-3.72791	-0.842646	-0.0482121
1945	-3.39366	-3.63138	-4.40296	-3.66	-0.821078	-0.010191
1946	-3.16508	-3.82174	-4.63645	-3.53318	-0.524598	0.0774445
1947	-3.16473	-3.90624	-4.32281	-3.52974	-0.499301	-0.0892734
1948	-3.37136	-4.20997	-3.48218	-3.63494	-0.513586	-0.163767
1949	-3.37312	-3.44013	-3.1219	-3.56256	-0.338904	-0.0651341
1950	-2.81556	-3.24931	-3.88709	-3.54849	-0.306015	-0.167783
1951	-2.82482	-3.1064	-4.02255	-3.5872	-0.290198	-0.195317
1952	-2.73708	-2.92577	-3.79799	-3.56916	-0.17352	-0.126624
1953	-2.74456	-2.89832	-3.79051	-3.57135	-0.157321	-0.136801
1954	-2.67363	-2.78913	-3.74061	-3.56412	-0.125929	-0.142382
1955	-2.67471	-2.75551	-3.52479	-3.59027	-0.120425	-0.155462
1956	-2.69071	-2.712	-3.54776	-3.62695	-0.104073	-0.186813
1957	-2.72735	-2.54576	-3.51508	-3.53647	0.00640025	-0.170506
1958	-2.65793	-1.84888	-3.50269	-3.50165	0.0578062	-0.115403
1959	-2.73258	-1.61869	-3.48751	-3.51053	0.0349475	-0.194767
1960	-2.64824	-1.59568	-3.67808	-3.50754	-0.00559172	-0.255523
1961	-2.6332	-1.92023	-3.49687	-3.47819	0.0125435	-0.253378
1962	-2.60358	-2.17475	-3.67863	-3.43895	0.0208125	-0.311026
1963	-2.64227	-2.26308	-3.75398	-3.43479	-0.0398746	-0.34174
1964	-2.70101	-2.33832	-3.81467	-3.49716	-0.0654786	-0.355332
1965	-2.75248	-2.30535	-3.75563	-3.43979	-0.0437777	-0.338202
1966	-2.69359	-2.28758	-3.85996	-3.43107	-0.0454446	-0.353993
1967	-2.69506	-2.48726	-3.83868	-3.46199	-0.0255172	-0.312853
1968	-2.61527	-2.50212	-3.81805	-3.41326	-0.065883	-0.329727
1969	-2.6192	-2.40907	-3.70771	-3.46153	-0.0901809	-0.357244
1970	-2.58635	-2.23805	-3.74739	-3.51278	-0.103916	-0.394828
1971	-2.44512	-2.14635	-3.72407	-3.47681	-0.0584043	-0.322972
1972	-2.42297	-2.12117	-3.66106	-3.45006	-0.0132078	-0.349186
1973	-2.27097	-2.13701	-3.60369	-3.46024	0.0429488	-0.307327
1974	-2.15412	-2.11926	-3.55011	-3.38564	0.137902	-0.268007
1975	-2.05227	-1.91399	-3.49949	-3.30805	0.256789	-0.155867
1976	-2.0068	-1.98096	-3.52812	-3.34841	0.227482	-0.193447
1977	-1.95878	-1.81811	-3.37866	-3.31923	0.269274	-0.167037
1978	-1.85305	-1.70268	-3.30176	-3.33876	0.308222	-0.138751
1979	-1.83363	-1.70743	-3.27255	-3.28523	0.305149	-0.164562
1980	-1.85122	-1.76346	-3.17932	-3.24137	0.337539	-0.135078
1981	-1.95487	-1.71527	-3.10923	-3.15317	0.377757	-0.0558857
1982	-1.97847	-1.64577	-3.03068	-3.10138	0.371149	-0.0816565
1983	-1.9244	-1.53331	-2.9435	-2.9782	0.448429	-0.0519495
1984	-1.95742	-1.43228	-2.92172	-2.89571	0.450304	0.00438486
1985	-1.92693	-1.39401	-2.77833	-2.86298	0.449464	0.0338378
1986	-1.82957	-1.34187	-2.63484	-2.81084	0.443666	0.0210554
1987	-1.76677	-1.27203	-2.62268	-2.74785	0.456108	0.101851
1988	-1.75745	-1.19344	-2.54841	-2.68661	0.446189	0.103942
1989	-1.7759	-1.18416	-2.51321	-2.63467	0.421571	0.127396
1990	-1.74536	-1.1086	-2.34777	-2.59494	0.652689	0.186309
1991	-1.71352	-1.04774	-2.26021	-2.50183	0.675493	0.17488
1992	-1.6319	-0.980034	-2.20545	-2.42298	0.577433	0.174777
1993	-1.51041	-0.874772	-2.10568	-2.34947	0.520735	0.203952
1994	-1.41973	-0.789625	-2.09159	-2.27301	0.367092	0.25718
1995	-1.32516	-0.664542	-1.92422	-2.18433	0.353147	0.323223
1996	-1.23992	-0.649527	-1.91893	-2.13394	0.295042	0.417023
1997	-1.1607	-0.622406	-1.76214	-2.06034	0.289809	0.51121
1998	-1.2834	-0.614817	-1.74594	-2.01632	0.280343	0.554535
1999	-1.17289	-0.614641	-1.58919	-1.9183	0.312815	0.514141
2000	-1.12396	-0.523944	-1.56839	-1.87824	0.361437	0.555959
2001	-1.13611	-0.442579	-1.44876	-1.81051	0.417428	0.727563
2002	-1.13549	-0.314174	-1.36854	-1.71063	0.454192	0.795963
2003	-1.03332	-0.109589	-1.29118	-1.62387	0.499194	0.877107
2004	-0.98468	0.0996953	-1.18641	-1.5381	0.498626	0.979503
2005	-0.988703	0.251905	-1.08986	-1.44734	0.509594	0.967364
2006	-1.06804	0.337996	-1.03493	-1.27684	0.53893	1.00349
2007	-1.02146	0.387374	-0.954207	-1.15429	0.62134	1.09897
2008	-0.904853	0.450402	-0.771205	-1.00734	0.842392	1.31688
2009	-0.82512	0.521714	-0.65041	-0.818346	0.960871	1.36726
2010	-0.685119	0.53488	-0.593359	-0.693087	1.08057	1.49077
2011	-0.600353	0.625456	-0.468886	-0.646362	1.16959	1.48202
2012	-0.381908	0.654346	-0.385216	-0.553211	1.25571	1.57991
2013	-0.24661	0.617051	-0.34482	-0.476609	1.20807	1.64505
2014	-0.157834	0.464007	-0.217156	-0.348426	1.2271	1.73383
2015	-0.159644	0.353646	-0.195032	-0.266763	1.29776	1.71
2016	-0.2332	0.193716	-0.163913	-0.23267	1.31587	1.76264
2017	-0.191249	0.034127	-0.0728008	-0.168432	1.28905	1.79153
2018	-0.188592	0.0295128	0.0424327	-0.13267	1.37023	1.82385
